# Supplementary material for: Early changes in tear film protein profiles after femtosecond LASIK surgery
Source: Clin Proteomics. 2020 Oct 19;17:36. doi: 10.1186/s12014-020-09303-9 (PMC7574433; doi:10.1186/s12014-020-09303-9)
Supplement: Supplementary file 1 — Additional file 1. Number of peptides used in the quantitation of proteins. [file 12014_2020_9303_MOESM1_ESM.xlsx]

## Sheet: Additional file 1
Additional file 1. Number of peptides used in the quantitation of proteins.
UniProt accession	# of peptides
sp|P02788|TRFL_HUMAN	15
sp|P31025|LCN1_HUMAN	15
sp|P02768|ALBU_HUMAN	15
sp|P01024|CO3_HUMAN	15
sp|P01833|PIGR_HUMAN	14
sp|P61626|LYSC_HUMAN	15
sp|P98160|PGBM_HUMAN	15
sp|P02787|TRFE_HUMAN	9
sp|P01876|IGHA1_HUMAN	9
sp|P04264|K2C1_HUMAN	13
sp|P25311|ZA2G_HUMAN	15
sp|P13645|K1C10_HUMAN	15
sp|P01023|A2MG_HUMAN	15
sp|Q16378|PROL4_HUMAN	15
sp|P35527|K1C9_HUMAN	15
sp|P01009|A1AT_HUMAN	8
sp|P06396|GELS_HUMAN	15
sp|P06733|ENOA_HUMAN	8
sp|Q9UGM3|DMBT1_HUMAN	15
sp|P14618|KPYM_HUMAN	6
sp|P00450|CERU_HUMAN	11
sp|O75556|SG2A1_HUMAN	15
sp|P63261|ACTG_HUMAN	2
sp|P10909|CLUS_HUMAN	15
sp|P02538|K2C6A_HUMAN	4
sp|P08779|K1C16_HUMAN	14
sp|P00352|AL1A1_HUMAN	6
sp|Q9GZZ8|LACRT_HUMAN	15
sp|P0DMV9|HS71B_HUMAN	7
sp|P01036|CYTS_HUMAN	15
sp|Q13421|MSLN_HUMAN	12
sp|P00738|HPT_HUMAN	15
sp|P04083|ANXA1_HUMAN	6
sp|P0C0L5|CO4B_HUMAN	15
sp|O95968|SG1D1_HUMAN	15
sp|P21980|TGM2_HUMAN	3
sp|P02647|APOA1_HUMAN	5
sp|O43707|ACTN4_HUMAN	15
sp|P30740|ILEU_HUMAN	15
sp|P01834|IGKC_HUMAN	15
sp|P01871|IGHM_HUMAN	6
sp|P35908|K22E_HUMAN	15
sp|Q13228|SBP1_HUMAN	15
sp|Q7Z406|MYH14_HUMAN	15
sp|P07355|ANXA2_HUMAN	10
sp|P12273|PIP_HUMAN	15
sp|P02675|FIBB_HUMAN	15
sp|P22079|PERL_HUMAN	15
sp|P04406|G3P_HUMAN	7
sp|P13646|K1C13_HUMAN	9
sp|P07900|HS90A_HUMAN	10
sp|P11142|HSP7C_HUMAN	15
sp|P04075|ALDOA_HUMAN	13
sp|P00558|PGK1_HUMAN	2
sp|P01011|AACT_HUMAN	15
sp|P19013|K2C4_HUMAN	6
sp|P80303|NUCB2_HUMAN	15
sp|P60174|TPIS_HUMAN	5
sp|P98088|MUC5A_HUMAN	7
sp|P06702|S10A9_HUMAN	7
sp|P02790|HEMO_HUMAN	15
sp|P13647|K2C5_HUMAN	11
sp|P08727|K1C19_HUMAN	6
sp|P22314|UBA1_HUMAN	15
sp|P07384|CAN1_HUMAN	15
sp|P00338|LDHA_HUMAN	4
sp|Q02818|NUCB1_HUMAN	8
sp|P29508|SPB3_HUMAN	14
sp|P30041|PRDX6_HUMAN	15
sp|P01008|ANT3_HUMAN	13
sp|P04792|HSPB1_HUMAN	2
sp|P08603|CFAH_HUMAN	15
sp|P06727|APOA4_HUMAN	13
sp|P01591|IGJ_HUMAN	10
sp|Q08380|LG3BP_HUMAN	15
sp|P09211|GSTP1_HUMAN	8
sp|Q96KP4|CNDP2_HUMAN	4
sp|P04114|APOB_HUMAN	5
sp|P15311|EZRI_HUMAN	10
sp|P06737|PYGL_HUMAN	15
sp|P50395|GDIB_HUMAN	6
sp|P28838|AMPL_HUMAN	4
sp|P68371|TBB4B_HUMAN	4
sp|Q06830|PRDX1_HUMAN	6
sp|P14550|AK1A1_HUMAN	6
sp|P30838|AL3A1_HUMAN	7
sp|P02679|FIBG_HUMAN	14
sp|Q14624|ITIH4_HUMAN	14
sp|P80188|NGAL_HUMAN	12
sp|Q01469|FABP5_HUMAN	15
sp|O75874|IDHC_HUMAN	10
sp|P01877|IGHA2_HUMAN	9
sp|P62258|1433E_HUMAN	10
sp|P52209|6PGD_HUMAN	14
sp|P16152|CBR1_HUMAN	9
sp|P02774|VTDB_HUMAN	15
sp|P04217|A1BG_HUMAN	9
sp|Q06323|PSME1_HUMAN	9
sp|P02671|FIBA_HUMAN	15
sp|P00966|ASSY_HUMAN	9
sp|P07858|CATB_HUMAN	9
sp|P30044|PRDX5_HUMAN	15
sp|P37802|TAGL2_HUMAN	15
sp|P68363|TBA1B_HUMAN	3
sp|P13797|PLST_HUMAN	5
sp|P0CG05|LAC2_HUMAN	4
sp|P00390|GSHR_HUMAN	9
sp|P55072|TERA_HUMAN	15
sp|P13639|EF2_HUMAN	10
sp|P01037|CYTN_HUMAN	15
sp|P11021|GRP78_HUMAN	7
sp|P05109|S10A8_HUMAN	5
sp|P07237|PDIA1_HUMAN	10
sp|P05787|K2C8_HUMAN	8
sp|P68104|EF1A1_HUMAN	9
sp|P18135|KV312_HUMAN	2
sp|P05090|APOD_HUMAN	13
sp|Q99935|PROL1_HUMAN	15
sp|P62937|PPIA_HUMAN	15
sp|P07339|CATD_HUMAN	5
sp|P09467|F16P1_HUMAN	11
sp|Q14515|SPRL1_HUMAN	7
sp|P29401|TKT_HUMAN	1
sp|Q6XQN6|PNCB_HUMAN	10
sp|P19823|ITIH2_HUMAN	8
sp|P02533|K1C14_HUMAN	5
sp|P01764|HV303_HUMAN	10
sp|P63104|1433Z_HUMAN	8
sp|P18669|PGAM1_HUMAN	11
sp|P47895|AL1A3_HUMAN	10
sp|P36952|SPB5_HUMAN	7
sp|P08729|K2C7_HUMAN	2
sp|P19971|TYPH_HUMAN	10
sp|P01859|IGHG2_HUMAN	6
sp|P05155|IC1_HUMAN	10
sp|P40925|MDHC_HUMAN	10
sp|P02763|A1AG1_HUMAN	13
sp|P00751|CFAB_HUMAN	2
sp|P55058|PLTP_HUMAN	9
sp|P07737|PROF1_HUMAN	4
sp|P02652|APOA2_HUMAN	10
sp|P55786|PSA_HUMAN	5
sp|Q8WUM4|PDC6I_HUMAN	9
sp|P31947|1433S_HUMAN	11
sp|P30101|PDIA3_HUMAN	3
sp|P07602|SAP_HUMAN	7
sp|P19827|ITIH1_HUMAN	9
sp|O00151|PDLI1_HUMAN	6
sp|P06744|G6PI_HUMAN	11
sp|O00299|CLIC1_HUMAN	7
sp|Q15782|CH3L2_HUMAN	8
sp|P02766|TTHY_HUMAN	10
sp|Q01518|CAP1_HUMAN	7
sp|P01042|KNG1_HUMAN	3
sp|Q8N474|SFRP1_HUMAN	8
sp|P31944|CASPE_HUMAN	10
sp|P05164|PERM_HUMAN	7
sp|Q04828|AK1C1_HUMAN	4
sp|Q99497|PARK7_HUMAN	7
sp|P12429|ANXA3_HUMAN	2
sp|P31946|1433B_HUMAN	3
sp|P01781|HV320_HUMAN	8
sp|P02750|A2GL_HUMAN	4
sp|P00326|ADH1G_HUMAN	7
sp|O95994|AGR2_HUMAN	1
sp|P01034|CYTC_HUMAN	4
sp|P23528|COF1_HUMAN	4
sp|P40394|ADH7_HUMAN	6
sp|P20061|TCO1_HUMAN	6
sp|P13489|RINI_HUMAN	5
sp|P25815|S100P_HUMAN	12
sp|P40121|CAPG_HUMAN	11
sp|P21964|COMT_HUMAN	6
sp|Q9UL46|PSME2_HUMAN	6
sp|P08311|CATG_HUMAN	7
sp|P36955|PEDF_HUMAN	4
sp|O75083|WDR1_HUMAN	4
sp|P02765|FETUA_HUMAN	11
sp|P01019|ANGT_HUMAN	8
sp|P62805|H4_HUMAN	3
sp|P05546|HEP2_HUMAN	5
sp|P11216|PYGB_HUMAN	8
sp|P04632|CPNS1_HUMAN	3
sp|Q9BRK5|CAB45_HUMAN	5
sp|P04004|VTNC_HUMAN	8
sp|P61769|B2MG_HUMAN	7
sp|Q9HC38|GLOD4_HUMAN	7
sp|P06703|S10A6_HUMAN	3
sp|P50995|ANX11_HUMAN	6
sp|P30086|PEBP1_HUMAN	11
sp|P04196|HRG_HUMAN	8
sp|P22392|NDKB_HUMAN	1
sp|P17655|CAN2_HUMAN	7
sp|P00734|THRB_HUMAN	6
sp|P14314|GLU2B_HUMAN	7
sp|Q8NBJ4|GOLM1_HUMAN	4
sp|P01743|HV102_HUMAN	2
sp|P01772|HV311_HUMAN	10
sp|O00391|QSOX1_HUMAN	7
sp|P17931|LEG3_HUMAN	6
sp|P06576|ATPB_HUMAN	3
sp|O43852|CALU_HUMAN	5
sp|P37837|TALDO_HUMAN	4
sp|P61204|ARF3_HUMAN	3
sp|P30085|KCY_HUMAN	7
sp|P09960|LKHA4_HUMAN	6
sp|P32119|PRDX2_HUMAN	6
sp|P60842|IF4A1_HUMAN	4
sp|P06309|KV205_HUMAN	5
sp|P00747|PLMN_HUMAN	6
sp|O95834|EMAL2_HUMAN	7
sp|P60660|MYL6_HUMAN	4
sp|P02743|SAMP_HUMAN	5
sp|P00441|SODC_HUMAN	3
sp|Q9NY33|DPP3_HUMAN	3
sp|Q96DA0|ZG16B_HUMAN	7
sp|Q00796|DHSO_HUMAN	4
sp|Q16204|CCDC6_HUMAN	3
sp|P17858|PFKAL_HUMAN	4
sp|P40227|TCPZ_HUMAN	5
sp|P48637|GSHB_HUMAN	5
sp|O95336|6PGL_HUMAN	2
sp|O14818|PSA7_HUMAN	5
sp|P02749|APOH_HUMAN	4
sp|Q9H4A4|AMPB_HUMAN	6
sp|P02814|SMR3B_HUMAN	9
sp|P62979|RS27A_HUMAN	2
sp|P08670|VIME_HUMAN	5
sp|O60664|PLIN3_HUMAN	5
sp|Q96S96|PEBP4_HUMAN	4
sp|P23526|SAHH_HUMAN	5
sp|O00584|RNT2_HUMAN	3
sp|P49773|HINT1_HUMAN	2
sp|P31151|S10A7_HUMAN	7
sp|P61158|ARP3_HUMAN	5
sp|P14555|PA2GA_HUMAN	6
sp|P31939|PUR9_HUMAN	4
sp|P07203|GPX1_HUMAN	2
sp|P26447|S10A4_HUMAN	3
sp|Q9BZQ8|NIBAN_HUMAN	6
sp|P10599|THIO_HUMAN	2
sp|P07195|LDHB_HUMAN	3
sp|P19652|A1AG2_HUMAN	6
sp|P47756|CAPZB_HUMAN	4
sp|Q9Y5Z4|HEBP2_HUMAN	6
sp|Q6FI13|H2A2A_HUMAN	3
sp|P28325|CYTD_HUMAN	4
sp|P30043|BLVRB_HUMAN	3
sp|P02649|APOE_HUMAN	5
sp|P27348|1433T_HUMAN	5
sp|O60547|GMDS_HUMAN	6
sp|P02748|CO9_HUMAN	5
sp|Q9UN36|NDRG2_HUMAN	3
sp|Q04760|LGUL_HUMAN	5
sp|P09228|CYTT_HUMAN	8
sp|P38606|VATA_HUMAN	5
sp|Q13938|CAYP1_HUMAN	3
sp|Q13630|FCL_HUMAN	4
sp|Q86VP6|CAND1_HUMAN	4
sp|P01779|HV318_HUMAN	11
sp|P60981|DEST_HUMAN	5
sp|Q16851|UGPA_HUMAN	4
sp|P52907|CAZA1_HUMAN	4
sp|P50990|TCPQ_HUMAN	2
sp|O00764|PDXK_HUMAN	6
sp|P18510|IL1RA_HUMAN	7
sp|P30153|2AAA_HUMAN	4
sp|P63241|IF5A1_HUMAN	3
sp|Q13217|DNJC3_HUMAN	2
sp|P62158|CALM_HUMAN	4
sp|P07108|ACBP_HUMAN	5
sp|P59665|DEF1_HUMAN	3
sp|Q8N257|H2B3B_HUMAN	1
sp|P04080|CYTB_HUMAN	7
sp|Q9H0U4|RAB1B_HUMAN	5
sp|O43175|SERA_HUMAN	3
sp|O14950|ML12B_HUMAN	1
sp|P50991|TCPD_HUMAN	4
sp|Q00610|CLH1_HUMAN	7
sp|Q99574|NEUS_HUMAN	5
sp|P08238|HS90B_HUMAN	4
sp|P02511|CRYAB_HUMAN	4
sp|P06314|KV404_HUMAN	6
sp|Q9Y6U3|ADSV_HUMAN	2
sp|P20810|ICAL_HUMAN	4
sp|P15104|GLNA_HUMAN	4
sp|P04208|LV106_HUMAN	3
sp|P34932|HSP74_HUMAN	2
sp|P61981|1433G_HUMAN	4
sp|P06311|KV311_HUMAN	1
sp|Q14974|IMB1_HUMAN	4
sp|O14745|NHRF1_HUMAN	1
sp|P52565|GDIR1_HUMAN	4
sp|P80748|LV302_HUMAN	8
sp|P10412|H14_HUMAN	4
sp|P03973|SLPI_HUMAN	4
sp|P01825|HV207_HUMAN	3
sp|Q9BS40|LXN_HUMAN	1
sp|Q15435|PP1R7_HUMAN	4
sp|P25788|PSA3_HUMAN	2
sp|P02656|APOC3_HUMAN	6
sp|P18206|VINC_HUMAN	3
sp|P09525|ANXA4_HUMAN	4
sp|Q9NR45|SIAS_HUMAN	4
sp|P49189|AL9A1_HUMAN	1
sp|P07477|TRY1_HUMAN	3
sp|Q96DR8|MUCL1_HUMAN	3
sp|Q04695|K1C17_HUMAN	2
sp|Q96PD5|PGRP2_HUMAN	4
sp|P52566|GDIR2_HUMAN	1
sp|Q14894|CRYM_HUMAN	3
sp|P61970|NTF2_HUMAN	2
sp|Q15181|IPYR_HUMAN	2
sp|Q13510|ASAH1_HUMAN	4
sp|P07741|APT_HUMAN	1
sp|P78417|GSTO1_HUMAN	1
sp|Q5T749|KPRP_HUMAN	3
sp|P45974|UBP5_HUMAN	3
sp|P49368|TCPG_HUMAN	4
sp|P22352|GPX3_HUMAN	3
sp|P27105|STOM_HUMAN	3
sp|P61160|ARP2_HUMAN	2
sp|P34096|RNAS4_HUMAN	1
sp|P43490|NAMPT_HUMAN	4
sp|P02655|APOC2_HUMAN	4
sp|O75891|AL1L1_HUMAN	5
sp|P60900|PSA6_HUMAN	2
sp|O15144|ARPC2_HUMAN	4
sp|P59998|ARPC4_HUMAN	2
sp|Q9NZT1|CALL5_HUMAN	4
sp|Q13885|TBB2A_HUMAN	1
sp|P13796|PLSL_HUMAN	4
sp|P43652|AFAM_HUMAN	4
sp|Q6MZM9|PRR27_HUMAN	1
sp|P01780|HV319_HUMAN	7
sp|P31948|STIP1_HUMAN	1
sp|P04207|KV308_HUMAN	8
sp|P00568|KAD1_HUMAN	3
sp|Q96G03|PGM2_HUMAN	2
sp|P28070|PSB4_HUMAN	2
sp|Q14764|MVP_HUMAN	3
sp|P28482|MK01_HUMAN	2
sp|P49788|TIG1_HUMAN	2
sp|P35579|MYH9_HUMAN	6
sp|Q16719|KYNU_HUMAN	3
sp|P31949|S10AB_HUMAN	5
sp|P01602|KV110_HUMAN	5
sp|P28066|PSA5_HUMAN	1
sp|P63151|2ABA_HUMAN	3
sp|Q96C23|GALM_HUMAN	3
sp|P78371|TCPB_HUMAN	3
sp|P63244|GBLP_HUMAN	2
sp|P01773|HV312_HUMAN	9
sp|P04746|AMYP_HUMAN	3
sp|P01767|HV306_HUMAN	1
sp|Q15323|K1H1_HUMAN	1
sp|P01762|HV301_HUMAN	13
sp|P08571|CD14_HUMAN	3
sp|P81605|DCD_HUMAN	2
sp|P23083|HV103_HUMAN	4
sp|P04433|KV309_HUMAN	4
sp|P02747|C1QC_HUMAN	2
sp|Q14914|PTGR1_HUMAN	2
sp|P01717|LV403_HUMAN	3
sp|P13693|TCTP_HUMAN	5
sp|P08865|RSSA_HUMAN	4
sp|P25787|PSA2_HUMAN	2
sp|P06310|KV206_HUMAN	3
sp|P01040|CYTA_HUMAN	3
sp|P15924|DESP_HUMAN	3
sp|P35237|SPB6_HUMAN	2
sp|P61019|RAB2A_HUMAN	2
sp|P23381|SYWC_HUMAN	1
sp|Q71DI3|H32_HUMAN	3
sp|P18085|ARF4_HUMAN	2
sp|Q96TA1|NIBL1_HUMAN	3
sp|Q7Z794|K2C1B_HUMAN	3
sp|P05156|CFAI_HUMAN	2
sp|P25786|PSA1_HUMAN	4
sp|Q8N335|GPD1L_HUMAN	1
sp|Q9BR76|COR1B_HUMAN	3
sp|P08697|A2AP_HUMAN	2
sp|Q15907|RB11B_HUMAN	3
sp|P29373|RABP2_HUMAN	3
sp|P30046|DOPD_HUMAN	3
sp|P48147|PPCE_HUMAN	1
sp|P68871|HBB_HUMAN	3
sp|P07711|CATL1_HUMAN	1
sp|P56537|IF6_HUMAN	2
sp|P53004|BIEA_HUMAN	3
sp|Q53FA7|QORX_HUMAN	1
sp|O14791|APOL1_HUMAN	3
sp|P20618|PSB1_HUMAN	1
sp|Q9ULA0|DNPEP_HUMAN	2
sp|P46459|NSF_HUMAN	3
sp|P49913|CAMP_HUMAN	3
sp|Q15661|TRYB1_HUMAN	2
sp|P62826|RAN_HUMAN	1
sp|P11766|ADHX_HUMAN	2
sp|P04259|K2C6B_HUMAN	1
sp|P23284|PPIB_HUMAN	1
sp|P07360|CO8G_HUMAN	3
sp|P62851|RS25_HUMAN	3
sp|P08185|CBG_HUMAN	3
sp|Q8TE77|SSH3_HUMAN	2
sp|Q16881|TRXR1_HUMAN	3
sp|P27797|CALR_HUMAN	3
sp|P62277|RS13_HUMAN	3
sp|P25705|ATPA_HUMAN	2
sp|Q6ZVX7|FBX50_HUMAN	4
sp|P16401|H15_HUMAN	3
sp|P01031|CO5_HUMAN	3
sp|Q06210|GFPT1_HUMAN	3
sp|Q07000|1C15_HUMAN	1
sp|P20339|RAB5A_HUMAN	1
sp|P01880|IGHD_HUMAN	3
sp|P43034|LIS1_HUMAN	1
sp|P14923|PLAK_HUMAN	4
sp|P17987|TCPA_HUMAN	4
sp|P46940|IQGA1_HUMAN	2
sp|P31941|ABC3A_HUMAN	2
sp|P09210|GSTA2_HUMAN	1
sp|P25789|PSA4_HUMAN	3
sp|P02751|FINC_HUMAN	3
sp|P61916|NPC2_HUMAN	1
sp|P83731|RL24_HUMAN	2
sp|Q96FW1|OTUB1_HUMAN	2
sp|P49419|AL7A1_HUMAN	2
sp|Q13126|MTAP_HUMAN	2
sp|Q15847|ADIRF_HUMAN	2
sp|P22792|CPN2_HUMAN	1
sp|P05783|K1C18_HUMAN	3
sp|P10643|CO7_HUMAN	1
sp|P54727|RD23B_HUMAN	1
sp|P49720|PSB3_HUMAN	2
sp|Q53EL6|PDCD4_HUMAN	1
sp|Q8NBS9|TXND5_HUMAN	2
sp|P69905|HBA_HUMAN	3
sp|Q9BRF8|CPPED_HUMAN	2
sp|Q9NTK5|OLA1_HUMAN	2
sp|P07996|TSP1_HUMAN	1
sp|Q14847|LASP1_HUMAN	1
sp|P50502|F10A1_HUMAN	1
sp|O15145|ARPC3_HUMAN	2
sp|Q9UBQ7|GRHPR_HUMAN	2
sp|P06319|LV605_HUMAN	3
sp|P28062|PSB8_HUMAN	2
sp|P02654|APOC1_HUMAN	2
sp|Q92743|HTRA1_HUMAN	2
sp|Q13162|PRDX4_HUMAN	2
sp|P12830|CADH1_HUMAN	1
sp|P29622|KAIN_HUMAN	2
sp|Q99733|NP1L4_HUMAN	2
sp|P15559|NQO1_HUMAN	2
sp|P55064|AQP5_HUMAN	1
sp|Q9H008|LHPP_HUMAN	3
sp|O15143|ARC1B_HUMAN	1
sp|O75223|GGCT_HUMAN	2
sp|Q96IU4|ABHEB_HUMAN	3
sp|P24534|EF1B_HUMAN	1
sp|P31146|COR1A_HUMAN	1
sp|P00739|HPTR_HUMAN	2
sp|P01770|HV309_HUMAN	4
sp|P47755|CAZA2_HUMAN	2
sp|P17980|PRS6A_HUMAN	1
sp|O43488|ARK72_HUMAN	1
sp|Q12765|SCRN1_HUMAN	3
sp|P24666|PPAC_HUMAN	2
sp|O95436|NPT2B_HUMAN	2
sp|P01719|LV501_HUMAN	4
sp|Q13296|SG2A2_HUMAN	2
sp|O75888|TNF13_HUMAN	1
sp|O60888|CUTA_HUMAN	1
sp|Q9P1F3|ABRAL_HUMAN	2
sp|P14174|MIF_HUMAN	4
sp|O75368|SH3L1_HUMAN	2
sp|P03952|KLKB1_HUMAN	2
sp|P55327|TPD52_HUMAN	2
sp|P01861|IGHG4_HUMAN	1
sp|Q03591|FHR1_HUMAN	2
sp|P01613|KV121_HUMAN	4
sp|P35268|RL22_HUMAN	2
sp|Q9UJ70|NAGK_HUMAN	1
sp|Q9NQW7|XPP1_HUMAN	3
sp|Q04917|1433F_HUMAN	2
sp|P21399|ACOC_HUMAN	2
sp|O14773|TPP1_HUMAN	2
sp|P04899|GNAI2_HUMAN	2
sp|P28065|PSB9_HUMAN	2
sp|P07476|INVO_HUMAN	3
sp|P21796|VDAC1_HUMAN	2
sp|P20073|ANXA7_HUMAN	1
sp|P00748|FA12_HUMAN	2
sp|P40926|MDHM_HUMAN	1
sp|P19021|AMD_HUMAN	1
sp|P27482|CALL3_HUMAN	1
sp|P14625|ENPL_HUMAN	1
sp|Q14697|GANAB_HUMAN	2
sp|P11413|G6PD_HUMAN	4
sp|Q9Y678|COPG1_HUMAN	2
sp|P01611|KV119_HUMAN	2
sp|P21281|VATB2_HUMAN	1
sp|P06316|LV107_HUMAN	3
sp|P42224|STAT1_HUMAN	2
sp|P46976|GLYG_HUMAN	2
sp|P67936|TPM4_HUMAN	1
sp|Q96C19|EFHD2_HUMAN	1
sp|P04179|SODM_HUMAN	2
sp|Q99832|TCPH_HUMAN	3
sp|P35858|ALS_HUMAN	2
sp|O95445|APOM_HUMAN	2
sp|P30711|GSTT1_HUMAN	2
sp|Q9NZN3|EHD3_HUMAN	1
sp|O15305|PMM2_HUMAN	2
sp|P30520|PURA2_HUMAN	1
sp|P68036|UB2L3_HUMAN	1
sp|Q14508|WFDC2_HUMAN	1
sp|P01742|HV101_HUMAN	1
sp|P62241|RS8_HUMAN	2
sp|P15153|RAC2_HUMAN	1
sp|Q7Z4W1|DCXR_HUMAN	1
sp|Q9ULZ3|ASC_HUMAN	1
sp|Q8IZ83|A16A1_HUMAN	1
sp|P48643|TCPE_HUMAN	1
sp|P02753|RET4_HUMAN	3
sp|Q9UKK9|NUDT5_HUMAN	1
sp|P0DJI8|SAA1_HUMAN	2
sp|Q02809|PLOD1_HUMAN	2
sp|Q16651|PRSS8_HUMAN	1
sp|P09871|C1S_HUMAN	2
sp|O75367|H2AY_HUMAN	1
sp|P62195|PRS8_HUMAN	1
sp|P09429|HMGB1_HUMAN	2
sp|P46781|RS9_HUMAN	1
sp|Q08257|QOR_HUMAN	1
sp|P28799|GRN_HUMAN	1
sp|Q99102|MUC4_HUMAN	2
sp|Q9UJU6|DBNL_HUMAN	1
sp|P13798|ACPH_HUMAN	2
sp|O75882|ATRN_HUMAN	1
sp|P61224|RAP1B_HUMAN	1
sp|P31153|METK2_HUMAN	1
sp|P15374|UCHL3_HUMAN	1
sp|P26038|MOES_HUMAN	1
sp|P26641|EF1G_HUMAN	1
sp|Q96IY4|CBPB2_HUMAN	2
sp|Q15365|PCBP1_HUMAN	2
sp|P46783|RS10_HUMAN	2
sp|P36871|PGM1_HUMAN	1
sp|P13667|PDIA4_HUMAN	1
sp|Q14376|GALE_HUMAN	2
sp|P08294|SODE_HUMAN	1
sp|Q13561|DCTN2_HUMAN	1
sp|O43396|TXNL1_HUMAN	1
sp|Q9UHV9|PFD2_HUMAN	1
sp|P49721|PSB2_HUMAN	1
sp|P52895|AK1C2_HUMAN	2
sp|P05388|RLA0_HUMAN	1
sp|O75351|VPS4B_HUMAN	1
sp|P07437|TBB5_HUMAN	1
sp|P01703|LV105_HUMAN	4
sp|O95841|ANGL1_HUMAN	1
sp|Q92597|NDRG1_HUMAN	1
sp|P55036|PSMD4_HUMAN	1
sp|Q15084|PDIA6_HUMAN	1
sp|P13987|CD59_HUMAN	2
sp|P02760|AMBP_HUMAN	1
sp|P20742|PZP_HUMAN	3
sp|Q14118|DAG1_HUMAN	1
sp|P00505|AATM_HUMAN	1
sp|Q00839|HNRPU_HUMAN	1
sp|Q7L1Q6|BZW1_HUMAN	2
sp|Q14103|HNRPD_HUMAN	1
sp|P52943|CRIP2_HUMAN	1
sp|O95865|DDAH2_HUMAN	1
sp|P05198|IF2A_HUMAN	1
sp|Q12792|TWF1_HUMAN	1
sp|P26373|RL13_HUMAN	1
sp|Q9Y6N5|SQRD_HUMAN	1
sp|P68366|TBA4A_HUMAN	2
sp|Q11201|SIA4A_HUMAN	1
sp|P01033|TIMP1_HUMAN	1
sp|Q8WXI7|MUC16_HUMAN	1
sp|P68032|ACTC_HUMAN	3
sp|Q8WVQ1|CANT1_HUMAN	1
sp|O00194|RB27B_HUMAN	2
sp|P62857|RS28_HUMAN	2
sp|Q9Y490|TLN1_HUMAN	1
sp|O00410|IPO5_HUMAN	1
sp|Q96P63|SPB12_HUMAN	1
sp|P48739|PIPNB_HUMAN	2
sp|P45880|VDAC2_HUMAN	2
sp|Q00325|MPCP_HUMAN	1
sp|Q13200|PSMD2_HUMAN	2
sp|O60506|HNRPQ_HUMAN	1
sp|P10809|CH60_HUMAN	1
sp|P49257|LMAN1_HUMAN	1
sp|P01763|HV302_HUMAN	2
sp|P25774|CATS_HUMAN	1
sp|P35813|PPM1A_HUMAN	1
sp|P04220|MUCB_HUMAN	3
sp|P04430|KV122_HUMAN	5
sp|O94979|SC31A_HUMAN	1
sp|Q9Y4L1|HYOU1_HUMAN	1
sp|P62333|PRS10_HUMAN	1
sp|P15907|SIAT1_HUMAN	1
sp|O00592|PODXL_HUMAN	1
sp|P55084|ECHB_HUMAN	2
sp|Q7Z7D3|VTCN1_HUMAN	1
sp|Q5VSP4|LC1L1_HUMAN	4
sp|P60709|ACTB_HUMAN	3
sp|P01593|KV101_HUMAN	3
sp|P01775|HV314_HUMAN	2
sp|P01616|KV203_HUMAN	3
sp|P01700|LV102_HUMAN	2
sp|P01778|HV317_HUMAN	1
sp|P01624|KV306_HUMAN	1
sp|Q6KB66|K2C80_HUMAN	1
sp|P04434|KV310_HUMAN	2
sp|Q5D862|FILA2_HUMAN	1
sp|P55011|S12A2_HUMAN	1
sp|P32455|GBP1_HUMAN	1
sp|Q9UBG3|CRNN_HUMAN	1
sp|P11310|ACADM_HUMAN	1
sp|O43399|TPD54_HUMAN	1
sp|Q8NBJ7|SUMF2_HUMAN	1
sp|Q86UD1|OAF_HUMAN	1
sp|P30040|ERP29_HUMAN	1
sp|Q14011|CIRBP_HUMAN	1
sp|Q9UGM5|FETUB_HUMAN	1
sp|O00487|PSDE_HUMAN	1
sp|Q99584|S10AD_HUMAN	1
sp|P46782|RS5_HUMAN	1
sp|P45877|PPIC_HUMAN	1
sp|P18827|SDC1_HUMAN	1
sp|Q96FV2|SCRN2_HUMAN	1
sp|Q8TCD5|NT5C_HUMAN	1
sp|Q08623|HDHD1_HUMAN	1
sp|P80419|HV322_HUMAN	3
sp|Q6UXB2|VCC1_HUMAN	1
sp|Q07020|RL18_HUMAN	1
sp|P62861|RS30_HUMAN	1
sp|P60953|CDC42_HUMAN	2
sp|P35754|GLRX1_HUMAN	1
sp|Q7Z5L0|VMO1_HUMAN	1
sp|Q6EEV6|SUMO4_HUMAN	1
sp|P58546|MTPN_HUMAN	1
sp|P35080|PROF2_HUMAN	1
sp|Q96BW5|PTER_HUMAN	1
sp|Q53RT3|APRV1_HUMAN	1
sp|P40306|PSB10_HUMAN	2
sp|P21926|CD9_HUMAN	2
sp|O60925|PFD1_HUMAN	1
sp|P62263|RS14_HUMAN	1
sp|P24158|PRTN3_HUMAN	1
sp|P02144|MYG_HUMAN	2
sp|P01714|LV301_HUMAN	3
sp|P04211|LV001_HUMAN	2
sp|Q99623|PHB2_HUMAN	1
sp|P20962|PTMS_HUMAN	1
sp|P06326|HV107_HUMAN	2
sp|P68402|PA1B2_HUMAN	2
sp|O14879|IFIT3_HUMAN	1
sp|Q9Y315|DEOC_HUMAN	1
sp|Q5JXB2|UE2NL_HUMAN	1
sp|P07910|HNRPC_HUMAN	1
sp|P09455|RET1_HUMAN	1
sp|O43708|MAAI_HUMAN	1
sp|P02792|FRIL_HUMAN	1
sp|O43242|PSMD3_HUMAN	2
sp|Q99880|H2B1L_HUMAN	1
sp|Q02487|DSC2_HUMAN	1
sp|P07305|H10_HUMAN	1
sp|Q15257|PTPA_HUMAN	1
sp|P01615|KV202_HUMAN	1
sp|Q9BPX5|ARP5L_HUMAN	1
sp|P33241|LSP1_HUMAN	1
sp|Q13867|BLMH_HUMAN	1
sp|P62266|RS23_HUMAN	1
sp|P62330|ARF6_HUMAN	1
sp|P62140|PP1B_HUMAN	3
sp|P43251|BTD_HUMAN	1
sp|O75363|BCAS1_HUMAN	1
sp|P28072|PSB6_HUMAN	1
sp|P51148|RAB5C_HUMAN	2
sp|P05543|THBG_HUMAN	1
sp|Q8NI22|MCFD2_HUMAN	1
sp|Q8IZA0|K319L_HUMAN	1
sp|P31150|GDIA_HUMAN	1
sp|P10155|RO60_HUMAN	1
sp|P01771|HV310_HUMAN	1
sp|Q16774|KGUA_HUMAN	1
sp|Q8N1N4|K2C78_HUMAN	1
sp|P62318|SMD3_HUMAN	1
sp|Q9UHG3|PCYOX_HUMAN	1
sp|P61353|RL27_HUMAN	1
RRRRRsp|Q6YHU6|THADA_HUMAN	1
sp|Q03154|ACY1_HUMAN	1
sp|P06730|IF4E_HUMAN	1
sp|Q9H299|SH3L3_HUMAN	1
sp|Q9BW04|SARG_HUMAN	1
sp|P33176|KINH_HUMAN	2
sp|Q96IJ6|GMPPA_HUMAN	1
sp|Q9BWS9|CHID1_HUMAN	1
sp|Q9BVG4|PBDC1_HUMAN	1
sp|P14868|SYDC_HUMAN	1
sp|Q9Y6E0|STK24_HUMAN	1
sp|Q01813|PFKAP_HUMAN	2
sp|P61966|AP1S1_HUMAN	1
sp|P04206|KV307_HUMAN	1
sp|Q6P474|PDXD2_HUMAN	1
sp|P53634|CATC_HUMAN	1
sp|P05161|ISG15_HUMAN	1
sp|Q9UI12|VATH_HUMAN	1
sp|Q7Z7M9|GALT5_HUMAN	1
RRRRRsp|Q6BCY4|NB5R2_HUMAN	1
sp|P15121|ALDR_HUMAN	1
sp|P05154|IPSP_HUMAN	1
sp|P30047|GFRP_HUMAN	1
sp|P41226|UBA7_HUMAN	1
sp|Q15121|PEA15_HUMAN	1
sp|Q16222|UAP1_HUMAN	1
sp|P05120|PAI2_HUMAN	1
sp|P36405|ARL3_HUMAN	1
sp|Q08209|PP2BA_HUMAN	1
sp|O43861|ATP9B_HUMAN	1
sp|O95861|BPNT1_HUMAN	1
sp|O00303|EIF3F_HUMAN	1
sp|Q15631|TSN_HUMAN	2
sp|P04278|SHBG_HUMAN	1
sp|O00757|F16P2_HUMAN	1
sp|P01705|LV202_HUMAN	1
sp|P50452|SPB8_HUMAN	1
sp|P48506|GSH1_HUMAN	1
sp|O95394|AGM1_HUMAN	1
sp|P0C0L4|CO4A_HUMAN	1
sp|P38159|RBMX_HUMAN	1
sp|P22234|PUR6_HUMAN	1
sp|P58499|FAM3B_HUMAN	1
sp|O14964|HGS_HUMAN	1
sp|Q969H8|MYDGF_HUMAN	1
sp|P07358|CO8B_HUMAN	1
sp|Q9TQE0|2B19_HUMAN	1
sp|P62888|RL30_HUMAN	1
sp|P50453|SPB9_HUMAN	1
sp|P07357|CO8A_HUMAN	2
sp|P62701|RS4X_HUMAN	1
sp|Q96L46|CPNS2_HUMAN	1
sp|P00488|F13A_HUMAN	1
