# Supplementary material for: Early changes in tear film protein profiles after femtosecond LASIK surgery
Source: Clin Proteomics. 2020 Oct 19;17:36. doi: 10.1186/s12014-020-09303-9 (PMC7574433; doi:10.1186/s12014-020-09303-9)
Supplement: Supplementary file 2 — Additional file 2. Proteins with significantly changed expression levels (adj. P-value < 0.05) between Vpre and Vpost time points. [file 12014_2020_9303_MOESM2_ESM.xlsx]

## Sheet: Additional file 2
Additional file 2. Proteins with significantly changed expression levels (adj. P-value < 0.05) between Vpre and Vpost time points.
55 subjects had protein expression levels for both time points.
UniProt	Full name	Symbol	Median difference	Wilcoxon test
				P	Adj P
P04206	Ig kappa chain V-III region GOL	NA	-1.85885	3.58124e-07	4.38555e-06
P01700	Ig lambda chain V-I region HA	NA	-1.75961	1.0238e-08	2.94146e-07
P31946	14-3-3 protein beta/alpha	YWHAB	-1.69431	1.90542e-06	1.77919e-05
P06310	Ig kappa chain V-II region RPMI 6410	NA	-1.66623	6.66504e-08	1.08235e-06
P01593	Ig kappa chain V-I region AG	NA	-1.64752	3.98064e-06	3.41786e-05
P01613	Ig kappa chain V-I region Ni	NA	-1.52962	4.87119e-07	5.5133e-06
P01714	Ig lambda chain V-III region SH	NA	-1.48916	6.98347e-08	1.10993e-06
P80748	Ig lambda chain V-III region LOI	NA	-1.42468	3.58124e-07	4.38555e-06
P01871	Ig mu chain C region	IGHM	-1.39313	3.28263e-08	6.81146e-07
P01705	Ig lambda chain V-II region NEI	NA	-1.35722	1.50798e-05	0.000109365
P01717	Ig lambda chain V-IV region Hil	NA	-1.34788	1.59898e-07	2.1717e-06
P01602	Ig heavy chain V-I region 5 (Fragment)	IGKV1-5	-1.33474	3.44298e-08	6.95111e-07
P06326	Ig heavy chain V-I region Mot	NA	-1.32392	3.52604e-06	3.06273e-05
P18135	Ig kappa chain V-III region HAH	NA	-1.30899	5.47721e-05	0.000352713
P01743	Ig heavy chain V-I region HG3	NA	-1.29894	6.66504e-08	1.08235e-06
P01764	Ig heavy chain V-III region 23	IGHV3-23	-1.28435	5.08865e-07	5.59004e-06
P06319	Ig lambda chain V-VI region EB4	NA	-1.27235	2.71066e-08	6.13594e-07
P01763	Ig heavy chain V-III region WEA	NA	-1.27005	4.0876e-07	4.77099e-06
P0CG05	Ig lambda-2 chain C regions	IGLC2	-1.26995	3.29295e-07	4.24109e-06
P01611	Ig kappa chain V-I region Wes	NA	-1.26938	3.12953e-08	6.81146e-07
P01624	Ig kappa chain V-III region POM	NA	-1.24387	2.0702e-06	1.90919e-05
P04211	Ig lambda chain V region 4A	NA	-1.23915	4.1638e-08	7.58624e-07
P01771	Ig heavy chain V-III region HIL	NA	-1.22618	8.54905e-07	8.62992e-06
P01778	Ig heavy chain V-III region ZAP	NA	-1.18338	4.31436e-06	3.58092e-05
P01825	Ig heavy chain V-II region NEWM	NA	-1.18162	1.20163e-06	1.16574e-05
P01703	Ig lambda chain V-I region NEWM	NA	-1.16918	1.45996e-07	2.01961e-06
P01780	Ig heavy chain V-III region JON	NA	-1.1661	5.31547e-07	5.59247e-06
P80419	Ig heavy chain V-III region GAR	NA	-1.16366	6.5472e-09	2.14219e-07
P01616	Ig kappa chain V-II region MIL	NA	-1.14786	0.000209309	0.0011845
P01781	Ig heavy chain V-III region GAL	NA	-1.12278	3.28263e-08	6.81146e-07
P01770	Ig heavy chain V-III region NIE	NA	-1.11592	1.01194e-07	1.48219e-06
P04433	Ig kappa chain V-III region VG (Fragment)	NA	-1.10561	4.1638e-08	7.58624e-07
P06316	Ig lambda chain V-I region BL2	NA	-1.10082	1.39491e-07	1.96603e-06
P04430	Ig kappa chain V-I region BAN	NA	-1.07696	3.97096e-08	7.58624e-07
P06309	Ig kappa chain V-II region GM607 (Fragment)	NA	-1.07617	0.000118714	0.000709433
P01742	Ig heavy chain V-I region EU	NA	-1.03999	3.96211e-05	0.000259623
P01773	Ig heavy chain V-III region BUR	NA	-1.03784	2.2359e-08	5.3878e-07
P01772	Ig heavy chain V-III region KOL	NA	-1.01284	6.88253e-09	2.14219e-07
P04434	Ig kappa chain V-III region VH (Fragment)	NA	-0.998346	2.74389e-07	3.66015e-06
P23083	Ig heavy chain V-I region V35	NA	-0.978437	1.37506e-08	3.66845e-07
O00592	Podocalyxin	PODXL	-0.962982	0.000114168	0.000692125
P55084	Trifunctional enzyme subunit beta, mitochondrial	HADHB	-0.961478	0.00421942	0.0161636
P01767	Ig heavy chain V-III region BUT	NA	-0.952763	2.87689e-06	2.55837e-05
P01762	Ig heavy chain V-III region TRO	NA	-0.949526	3.82589e-07	4.53642e-06
P01591	Immunoglobulin J chain	JCHAIN	-0.94116	6.88149e-09	2.14219e-07
Q11201	CMP-N-acetylneuraminate-beta-galactosamide-alpha-2,3-sialyltransferase 1	ST3GAL1	-0.919876	0.000841255	0.00408063
P01779	Ig heavy chain V-III region TUR	NA	-0.918413	9.66321e-08	1.44368e-06
O75351	Vacuolar protein sorting-associated protein 4B	VPS4B	-0.868806	0.00655115	0.0226561
Q86UD1	Out at first protein homolog	OAF	-0.853392	0.0163747	0.0465093
Q9Y315	Deoxyribose-phosphate aldolase	DERA	-0.807145	0.0126805	0.0372927
Q16651	Prostasin	PRSS8	-0.770693	1.15364e-05	8.61769e-05
P01834	Ig kappa chain C region	IGKC	-0.738113	2.99678e-06	2.63364e-05
P11310	Medium-chain specific acyl-CoA dehydrogenase, mitochondrial	ACADM	-0.732639	0.0090564	0.0290349
P02814	Submaxillary gland androgen-regulated protein 3B	SMR3B	-0.721356	0.00029995	0.00163549
O95968	Secretoglobin family 1D member 1	SCGB1D1	-0.712045	7.79677e-06	6.13072e-05
Q01813	ATP-dependent 6-phosphofructokinase, platelet type	PFKP	-0.704913	0.000330414	0.001763
Q15121	Astrocytic phosphoprotein PEA-15	PEA15	-0.704752	0.00533847	0.0192649
P08571	Monocyte differentiation antigen CD14	CD14	-0.701418	3.97096e-08	7.58624e-07
P01877	Ig alpha-2 chain C region	IGHA2	-0.693914	1.00061e-05	7.62709e-05
P04207	Ig kappa chain V-III region CLL	NA	-0.6903	5.06398e-06	4.11173e-05
P01876	Ig alpha-1 chain C region	IGHA1	-0.687838	5.28898e-07	5.59247e-06
Q8NI22	Multiple coagulation factor deficiency protein 2	MCFD2	-0.66741	0.00862237	0.0282496
P01833	Polymeric immunoglobulin receptor	PIGR	-0.667029	4.91917e-06	4.03805e-05
P01719	Ig lambda chain V-V region DEL	NA	-0.647942	0.0090564	0.0290349
P06314	Ig kappa chain V-IV region B17	NA	-0.644804	2.5442e-06	2.31771e-05
Q99733	Nucleosome assembly protein 1-like 4	NAP1L4	-0.639939	7.2709e-05	0.000456417
P46976	Glycogenin-1	GYG1	-0.638406	0.000413119	0.00215804
P49720	Proteasome subunit beta type-3	PSMB3	-0.636328	0.0129828	0.0380321
Q13162	Peroxiredoxin-4	PRDX4	-0.63163	0.00862237	0.0282496
P28065	Proteasome subunit beta type-9	PSMB9	-0.629991	0.00359646	0.0142902
Q9Y6U3	Adseverin	SCIN	-0.626283	0.000426402	0.00221196
P31150	Rab GDP dissociation inhibitor alpha	GDI1	-0.623877	0.00139146	0.00626158
Q9BWS9	Chitinase domain-containing protein 1	CHID1	-0.620513	0.00340818	0.0136877
P13796	Plastin-2	LCP1	-0.60909	0.00410923	0.0159046
P20061	Transcobalamin-1	TCN1	-0.600996	0.000155003	0.000911709
P26641	Elongation factor 1-gamma	EEF1G	-0.596857	0.0118106	0.03529
P15907	Beta-galactoside alpha-2,6-sialyltransferase 1	ST6GAL1	-0.590985	0.00444788	0.0166128
Q99102	Mucin-4	MUC4	0.585018	0.00116757	0.00538377
P62158	Calmodulin	CALM1	0.602116	0.000177258	0.00102645
P07305	Histone H1.0	H1F0	0.609611	1.068e-05	8.05855e-05
P25788	Proteasome subunit alpha type-3	PSMA3	0.62584	0.0016076	0.007064
Q5T749	Keratinocyte proline-rich protein	KPRP	0.63035	0.00481163	0.0176191
Q8WXI7	Mucin-16	MUC16	0.640713	0.00281774	0.0115019
Q9Y6N5	Sulfide:quinone oxidoreductase, mitochondrial	SQRDL	0.647513	0.00862237	0.0282496
P07741	Adenine phosphoribosyltransferase	APRT	0.647576	0.00444788	0.0166128
P00338	L-lactate dehydrogenase A chain	LDHA	0.653329	1.89217e-05	0.000135909
P35908	Keratin, type II cytoskeletal 2 epidermal	KRT2	0.653751	0.00638709	0.0222951
P07203	Glutathione peroxidase 1	GPX1	0.662071	0.0160036	0.0459797
P59665	Neutrophil defensin 1	DEFA1	0.694995	0.000791906	0.0038918
P17931	Galectin-3	LGALS3	0.697726	1.84228e-08	4.58728e-07
P36871	Phosphoglucomutase-1	PGM1	0.716655	0.00139146	0.00626158
Q9BPX5	Actin-related protein 2/3 complex subunit 5-like protein	ARPC5L	0.717163	0.000183274	0.00105312
P50990	T-complex protein 1 subunit theta	CCT8	0.735964	0.000400223	0.00212033
P07737	Profilin-1	PFN1	0.738969	2.03978e-05	0.000145115
P14923	Junction plakoglobin	JUP	0.75944	5.70645e-06	4.5348e-05
P36405	ADP-ribosylation factor-like protein 3	ARL3	0.777892	0.00185428	0.00805318
P10599	Thioredoxin	TXN	0.802772	0.00607002	0.0213882
P35527	Keratin, type I cytoskeletal 9	KRT9	0.808921	0.00010659	0.000658041
P14625	Endoplasmin	HSP90B1	0.809787	3.18318e-05	0.000212307
P60174	Triosephosphate isomerase	TPI1	0.814403	5.48408e-06	4.40496e-05
P69905	Hemoglobin subunit alpha	HBA1	0.83105	0.000977379	0.00465033
P05109	Protein S100-A8	S100A8	0.843397	4.14428e-06	3.51793e-05
P63104	14-3-3 protein zeta/delta	YWHAZ	0.843912	2.86892e-07	3.75979e-06
Q15907	Ras-related protein Rab-11B	RAB11B	0.862729	3.7429e-07	4.50959e-06
P06576	ATP synthase subunit beta, mitochondrial	ATP5B	0.865243	2.8506e-05	0.000197166
P62318	Small nuclear ribonucleoprotein Sm D3	SNRPD3	0.873937	0.000454174	0.00233978
P13645	Keratin, type I cytoskeletal 10	KRT10	0.886024	0.0021353	0.0091147
Q6FI13	Histone H2A type 2-A	HIST2H2AA3	0.898417	8.13587e-06	6.33073e-05
P24158	Myeloblastin	PRTN3	0.904551	0.000601326	0.0029946
P07437	Tubulin beta chain	TUBB	0.918698	0.000468684	0.00239799
P04406	Glyceraldehyde-3-phosphate dehydrogenase	GAPDH	0.949035	1.57255e-09	8.39067e-08
P02533	Keratin, type I cytoskeletal 14	KRT14	0.954522	3.18318e-05	0.000212307
P62937	Peptidyl-prolyl cis-trans isomerase A	PPIA	0.957362	1.30931e-08	3.62243e-07
Q14103	Heterogeneous nuclear ribonucleoprotein D0	HNRNPD	1.00517	0.00591687	0.0209474
P06702	Protein S100-A9	S100A9	1.00588	1.25349e-06	1.20045e-05
P62979	Ubiquitin-40S ribosomal protein S27a	RPS27A	1.04933	2.77167e-09	1.29402e-07
P08865	40S ribosomal protein SA	RPSA	1.09127	1.82783e-06	1.72834e-05
P30838	Aldehyde dehydrogenase, dimeric NADP-preferring	ALDH3A1	1.0984	5.79869e-07	6.01614e-06
Q9BS40	Latexin	LXN	1.10527	0.00147448	0.0065174
P08729	Keratin, type II cytoskeletal 7	KRT7	1.12342	1.15184e-06	1.13214e-05
Q99880	Histone H2B type 1-L	HIST1H2BL	1.17431	5.28506e-05	0.000343299
P68366	Tubulin alpha-4A chain	TUBA4A	1.19047	4.60658e-09	1.81111e-07
P04264	Keratin, type II cytoskeletal 1	KRT1	1.22119	3.42633e-07	4.33808e-06
P06733	Alpha-enolase	ENO1	1.31558	5.31547e-07	5.59247e-06
O00194	Ras-related protein Rab-27B	RAB27B	1.31606	1.09168e-09	7.41352e-08
P55064	Aquaporin-5	AQP5	1.34926	6.32412e-07	6.47139e-06
P0DMV9	Heat shock 70 kDa protein 1B	HSPA1B	1.39549	3.39179e-10	5.06734e-08
P21980	Protein-glutamine gamma-glutamyltransferase 2	TGM2	1.40472	1.1095e-07	1.59384e-06
O14745	Na(+)/H(+) exchange regulatory cofactor NHE-RF1	SLC9A3R1	1.43437	2.74727e-05	0.000191796
P01009	Alpha-1-antitrypsin	SERPINA1	1.43669	6.11034e-10	5.70553e-08
P30101	Protein disulfide-isomerase A3	PDIA3	1.47142	5.09506e-09	1.903e-07
P26447	Protein S100-A4	S100A4	1.51554	6.66504e-08	1.08235e-06
P14618	Pyruvate kinase PKM	PKM	1.53945	2.88459e-10	5.06734e-08
P06703	Protein S100-A6	S100A6	1.55998	1.05815e-06	1.05392e-05
P60660	Myosin light polypeptide 6	MYL6	1.57835	4.79838e-08	8.53427e-07
Q06830	Peroxiredoxin-1	PRDX1	1.59305	1.5921e-08	4.10104e-07
Q00325	Phosphate carrier protein, mitochondrial	SLC25A3	1.62944	1.29449e-05	9.48024e-05
P62826	GTP-binding nuclear protein Ran	RAN	1.64314	4.27124e-07	4.90864e-06
P98088	Mucin-5AC	MUC5AC	1.70347	8.02969e-08	1.22412e-06
P68032	Actin, alpha cardiac muscle 1	ACTC1	1.74343	5.08865e-07	5.59004e-06
P09211	Glutathione S-transferase P	GSTP1	1.80537	1.57255e-09	8.39067e-08
P07355	Annexin A2	ANXA2	1.8098	7.16405e-10	5.94616e-08
P68104	Elongation factor 1-alpha 1	EEF1A1	1.82239	4.60658e-09	1.81111e-07
Q7Z794	Keratin, type II cytoskeletal 1b	KRT77	1.91112	2.4622e-08	5.74769e-07
P08727	Keratin, type I cytoskeletal 19	KRT19	1.93031	5.2725e-08	9.15944e-07
P22392	Nucleoside diphosphate kinase B	NME2	1.94993	2.64752e-05	0.000186575
P23528	Cofilin-1	CFL1	1.98121	1.3454e-09	8.37511e-08
P13646	Keratin, type I cytoskeletal 13	KRT13	2.36139	7.31661e-08	1.13865e-06
P13647	Keratin, type II cytoskeletal 5	KRT5	2.37744	6.88253e-09	2.14219e-07
Q71DI3	Histone H3.2	HIST2H3A	2.52644	9.74455e-09	2.91167e-07
P62805	Histone H4	HIST1H4A	2.65658	2.7326e-10	5.06734e-08
P60709	Actin, cytoplasmic 1	ACTB	2.70919	8.39429e-10	6.27053e-08
P19013	Keratin, type II cytoskeletal 4	KRT4	2.84023	2.03672e-09	1.01429e-07
P68363	Tubulin alpha-1B chain	TUBA1B	2.93777	6.11034e-10	5.70553e-08
P63261	Actin, cytoplasmic 2	ACTG1	3.04253	4.43685e-10	5.52388e-08
O95994	Anterior gradient protein 2 homolog	AGR2	3.18119	3.76253e-09	1.6533e-07
P02768	Serum albumin	ALB	3.18313	1.34357e-10	5.06734e-08
P04083	Annexin A1	ANXA1	3.26964	2.32206e-10	5.06734e-08

## Sheet: Only in V0V1 or V1VM - OLD
In both V0V1 and V1VF							Only in V0V1								Only in V1VF
		V0V1		V1VF					V0V1		V1VF						V0V1		V1VF
UniProt	Symbol	Diff	Adj P	Diff	Adj P		UniProt	Symbol	Diff	Adj P	Diff	Adj P			UniProt	Symbol	Diff	Adj P	Diff	Adj P
P01700	NA	-1.65422	1.01595e-06	1.16459	0.000297593		P01705	NA	-1.35528	0.000125143	0.786825	0.0728972			P04259	KRT6B	0.354659	0.619226	-1.03227	0.0433391
P01624	NA	-1.59807	5.56972e-06	1.57293	3.60024e-06		O00592	PODXL	-1.09282	0.000411741	0.536111	0.370451			P68402	PAFAH1B2	-0.261407	0.340783	-0.838531	0.0171882	Lipid metabolism
P04206	NA	-1.5715	2.01033e-05	1.19302	0.00483687		P55084	HADHB	-0.95639	0.0240169	0.64118	0.107161			Q07020	RPL18	0.572178	0.23383	-0.744563	0.0182049
P06310	NA	-1.5172	2.29894e-06	1.11933	0.000885219		Q96DR8	MUCL1	-0.87119	0.0385495	0.9011	0.255344			Q96KP4	CNDP2	-0.42174	0.0632265	0.618855	0.0254693
P01593	NA	-1.41056	4.68932e-05	0.835335	0.0162212		P30047	GCHFR	-0.823488	0.0149348	0.264945	0.633983	neurotransmitter metabolic process		Q9ULA0	DNPEP	-0.184949	0.511204	0.635325	0.00637317	important role in intracellular protein and peptide metabolism
P01611	NA	-1.35974	4.12686e-07	0.950745	0.000243787		O75351	VPS4B	-0.823305	0.0067375	0.505087	0.282906			P15907	ST6GAL1	-0.491316	0.0420434	0.642566	0.0498334
P01613	NA	-1.3379	1.34806e-05	0.83773	0.0139905		Q11201	ST3GAL1	-0.797221	0.00656316	0.680678	0.282906			P01775	NA	-0.443214	0.206942	0.661387	0.0433391
P04211	NA	-1.33582	2.8704e-07	1.12293	4.85586e-05		P08571	CD14	-0.787431	3.65732e-06	0.437028	0.00772959			P19021	PAM	-0.431861	0.126999	0.737713	0.0266714
P01717	NA	-1.3328	1.59382e-06	1.14633	8.03918e-05		Q9Y315	DERA	-0.763944	0.0186811	0.673772	0.134946			P28325	CST5	-0.342211	0.179825	0.783731	0.00672512
P31946	YWHAB	-1.33275	8.20647e-05	1.3497	0.011295		P00739	HPR	-0.760785	0.00237077	0.371041	0.247066			Q8TCD5	NT5C	-0.480413	0.182807	0.791247	0.0498334
P06319	NA	-1.3246	9.58973e-07	1.05393	4.69348e-05		P28065	PSMB9	-0.75729	0.0073463	0.461211	0.270482			Q15181	PPA1	-0.225693	0.486238	0.8479	0.0498334	PPA1 may play a role in neuronal differentiation and neurite growth
P06309	NA	-1.30589	0.000478772	1.03453	0.0358301		Q01813	PFKP	-0.757172	0.00124949	0.618437	0.143197
P01714	NA	-1.2823	3.23681e-06	1.18085	0.00043763		P46976	GYG1	-0.754951	0.00500912	0.711399	0.124855
P80748	NA	-1.27907	9.34828e-06	0.717443	0.00823519		Q8NI22	MCFD2	-0.740142	0.0207387	0.572678	0.21345
P01825	NA	-1.19264	2.11845e-05	0.900488	0.000510745		Q15121	PEA15	-0.732892	0.00687399	0.660823	0.236072
P01743	NA	-1.1896	3.14194e-06	0.993379	6.5856e-05		Q99733	NAP1L4	-0.72102	0.000480627	0.560061	0.00982876
P01781	NA	-1.18769	1.54866e-06	0.816959	0.000346747		P38606	ATP6V1A	-0.709098	0.0195986	-0.0336742	0.94515	neurite development and synaptic connectivity
P01778	NA	-1.16975	4.33828e-05	1.04471	0.00105378		O95968	SCGB1D1	-0.693543	0.000209946	0.134259	0.649381	found in tears (lipophilin A), altered in dry eye
P0CG05	IGLC2	-1.16722	2.66402e-06	1.26314	4.10729e-06		Q03154	ACY1	-0.672041	0.0277486	0.219587	0.605076	not clear
P80419	NA	-1.16437	4.95558e-07	0.856115	7.27849e-05		Q96S96	PEBP4	-0.667521	0.00398315	0.409798	0.251675
P06316	NA	-1.14951	1.21714e-06	1.07709	4.00026e-06		P01719	NA	-0.658964	0.0157682	0.495599	0.392026
P01703	NA	-1.14054	1.21714e-06	1.04015	4.10729e-06		P20061	TCN1	-0.656843	0.00137416	0.359668	0.270482
P01616	NA	-1.11788	0.000639883	1.04344	0.014563		Q6MZM9	PRR27	-0.656035	0.0398139	0.204556	0.681536	no info available other than that this protein exclusively in salivary gland (and assumably tear fluid)
P01602	IGKV1-5	-1.11329	1.50547e-06	1.02556	0.000243787		P23284	PPIB	-0.62792	0.0079899	0.30974	0.615406	(CypB) released in biological fluids, regulates (and binds to) cyclosporine A-mediated immunosuppression, inhibits neuronal toxicity
P01871	IGHM	-1.08006	1.46419e-06	0.94582	9.53285e-05		P26641	EEF1G	-0.604376	0.047282	0.52049	0.379537
P18135	NA	-1.07972	0.00128653	1.29341	0.0377386		P02814	SMR3B	-0.591973	0.00161231	0.045373	0.74643	no info available other than that this protein exclusively in salivary gland (and assumably tear fluid) SAME AS PRR27, proline rich protein
P01763	NA	-1.07672	1.34806e-05	1.16735	2.69873e-05		Q8N1N4	KRT78	0.59024	0.0365019	-0.242433	0.328994	creates a scaffold that gives cells the ability to withstand mechanical and non-mechanical stresses, keratinization/cornification
P01764	IGHV3-23	-1.07091	1.1501e-05	0.904196	0.000347945		P62158	CALM1	0.592525	9.2426e-05	-0.353229	0.0869843	Calcium-binding, a lot of info but nothing too relevant
P04430	NA	-1.07016	9.69382e-07	0.608642	0.0103476		P35268	RPL22	0.596037	0.028396	-0.226348	0.459591	No relevant info found, does the glaucoma surgery also have these ribosomes up or down??
P06326	NA	-1.05093	0.000100876	0.887448	0.000388613		Q99497	PARK7	0.616625	0.000477945	-0.226088	0.370451	Neuroprotective
P01772	NA	-1.0378	7.91653e-07	0.880338	2.29001e-05		P29622	SERPINA4	0.618058	0.0149348	0.0564995	0.89322	(Kallistatin) a lot of information found but nothing on ocular surface so far but inhibits kallikrein (kallikrein inhibitors are increased in dry eye)
P04434	NA	-1.036	1.11418e-05	1.05325	3.60024e-06		P16401	HIST1H1B	0.619935	0.00076261	-0.381608	0.161121
P01770	NA	-1.02417	5.56972e-06	1.08277	1.43488e-06		P07741	APRT	0.642244	0.033641	-0.196287	0.633983	Rare cases of eye discomfort and corneal involvement were reported in APRT deficiency, but the significance of this association remains undetermined (direct quote)
P23083	NA	-1.00802	1.15681e-06	0.656361	0.000647114		P50990	CCT8	0.642331	0.00490792	-0.406092	0.408507
P01780	NA	-1.00186	1.69173e-05	0.927235	4.4043e-05		Q6EEV6	SUMO4	0.671333	0.0309856	-0.377018	0.396624
P01771	NA	-0.998884	2.74181e-05	1.07312	0.000388613		P31948	STIP1	0.680468	0.0322884	-0.203112	0.58462	stress-associated protein, can enhance MMP-9 expression; resists various kinds of stress in nervous system disease, and exerts effects on survival and differentiation of neuronal and glial cells
P01742	NA	-0.978701	0.000346404	0.97835	0.00169913		Q8WXI7	MUC16	0.686881	0.0120495	-0.195806	0.94715	provide a protective, lubricating barrier at eye epithelium; up in atopic keratoconjunctivitis
P01773	NA	-0.974666	1.24964e-06	0.780846	1.73924e-06		P35527	KRT9	0.692092	0.00309165	-0.766823	0.0599198
P04433	NA	-0.964675	2.23308e-06	0.956554	2.42965e-05		P25788	PSMA3	0.696399	0.00437824	-0.263414	0.46866	proteolytic degradation of most intracellular proteins but nothing related to eye
P01591	JCHAIN	-0.950689	9.58973e-07	1.11171	0.0003136		P10599	TXN	0.711041	0.0234593	-0.671332	0.157282
P01767	NA	-0.94632	0.000117254	0.855469	0.00417486		Q9Y6N5	SQRDL	0.725171	0.00962374	-0.37142	0.441754
Q9Y6U3	SCIN	-0.872014	0.00222478	0.636233	0.0274741		P00338	LDHA	0.738104	0.000402685	-0.494056	0.0358301
P01779	NA	-0.832167	5.48576e-06	0.749329	0.000228181		P36871	PGM1	0.740979	0.00810546	-0.59071	0.251675
P01877	IGHA2	-0.81751	5.88029e-05	0.834469	0.00959376		Q5T749	KPRP	0.76264	0.0229133	-0.772216	0.247066
Q16651	PRSS8	-0.809765	7.60552e-05	0.757099	0.000388613		Q8N257	HIST3H2BB	0.76599	0.00810546	-0.636209	0.247066
P01762	NA	-0.782342	1.67568e-05	0.824731	0.000401341		Q9BPX5	ARPC5L	0.78347	0.00156644	-0.164598	0.803509	mediates the formation of branched actin networks
P06314	NA	-0.734955	2.53341e-05	0.809706	0.000468915		P13645	KRT10	0.802851	0.0309856	-0.754903	0.175746
P01876	IGHA1	-0.71235	3.33146e-06	0.76692	0.000625205		Q14103	HNRNPD	0.819636	0.0305584	-0.484707	0.169858
P04207	NA	-0.696431	2.34042e-05	0.672349	0.00145942		P36405	ARL3	0.85496	0.0056446	-0.509262	0.195328
P01834	IGKC	-0.674489	3.43087e-05	0.876362	0.00169973		P59665	DEFA1	0.893132	0.0032898	-0.445224	0.247066
P01833	PIGR	-0.612464	0.000103035	0.69012	0.00591899		P17931	LGALS3	0.903341	9.69382e-07	-0.51608	0.0241086
P07737	PFN1	0.630175	0.000134852	-0.72687	0.0110011		P68871	HBB	0.931038	0.0305584	-0.619217	0.404907
P02647	APOA1	0.65434	0.00719958	-0.68076	0.0274741		P69905	HBA1	0.985143	0.00705622	-0.830028	0.328994
P14923	JUP	0.760613	9.76333e-05	-1.00641	1.12306e-05		Q99880	HIST1H2BL	1.11841	0.000346404	-0.62407	0.358563
P24158	PRTN3	0.849907	0.00202873	-0.674691	0.047919		P07437	TUBB	1.13597	0.000873637	-0.358824	0.694588
P60174	TPI1	0.858744	3.10473e-05	-0.760742	0.00982876		P07305	H1F0	1.17878	3.71077e-05	-0.466001	0.282906
P06576	ATP5B	0.865466	0.000574502	-0.854047	0.000401341		Q9BS40	LXN	1.2224	0.0123547	-0.522018	0.328994
P02533	KRT14	0.901452	0.000480627	-1.00404	0.0038981		O14745	SLC9A3R1	1.22518	0.000121133	-0.571928	0.293584
P63104	YWHAZ	0.926515	5.48576e-06	-0.727141	3.45901e-05		P62826	RAN	1.54875	1.53367e-05	-0.52071	0.305816
P62318	SNRPD3	0.95207	0.00165946	-1.23986	0.000547086
Q6FI13	HIST2H2AA3	0.956298	0.000257693	-0.76423	0.0191043
Q15907	RAB11B	0.967253	3.65732e-06	-0.778632	0.000468915
P30838	ALDH3A1	0.968721	3.17144e-05	-1.02064	0.000885219
P08865	RPSA	1.03673	1.37118e-05	-0.614618	0.000401341
P62979	RPS27A	1.05209	5.28697e-07	-0.827162	0.000885219
P06702	S100A9	1.05572	4.33828e-05	-0.837254	0.00308689
P04406	GAPDH	1.06429	3.69e-07	-0.763932	0.000703066
P04264	KRT1	1.06539	2.18982e-05	-1.09941	0.00134398
P62937	PPIA	1.08447	4.14279e-07	-0.819456	0.000547086
P05109	S100A8	1.09386	3.17144e-05	-0.596549	0.0274741
P14625	HSP90B1	1.1471	2.04959e-05	-0.956667	0.00194855
P21980	TGM2	1.16282	4.1687e-06	-0.703501	0.0394318
P08729	KRT7	1.19009	1.37118e-05	-1.20126	4.85586e-05
P06733	ENO1	1.20557	1.53367e-05	-1.20992	8.63855e-05		UniProt	Symbol	V0V1		V1VF		Function
O00194	RAB27B	1.38521	2.32363e-07	-0.846258	0.00264407				Diff	Adj P	Diff	Adj P
P01009	SERPINA1	1.38974	2.32363e-07	-1.25186	0.000401341		P30047	GCHFR	-0.823488	0.0149348	0.264945	0.633983	neurotransmitter metabolic process
P26447	S100A4	1.43197	1.42477e-06	-1.18151	0.000147123		P38606	ATP6V1A	-0.709098	0.0195986	-0.0336742	0.94515	neurite development and synaptic connectivity
P30101	PDIA3	1.45992	2.26738e-07	-1.12806	0.000763339		O95968	SCGB1D1	-0.693543	0.000209946	0.134259	0.649381	altered in dry eye tears
Q06830	PRDX1	1.46487	9.58973e-07	-0.967575	0.000370497		Q03154	ACY1	-0.672041	0.0277486	0.219587	0.605076
P55064	AQP5	1.46903	1.66051e-05	-1.11138	0.0154435		Q6MZM9	PRR27	-0.656035	0.0398139	0.204556	0.681536	exclusively in salivary gland (and assumably tear fluid)
P68366	TUBA4A	1.47599	5.35028e-07	-0.987058	0.00157519		P23284	PPIB	-0.62792	0.0079899	0.30974	0.615406	regulates (and binds to) cyclosporine A-mediated immunosuppression, inhibits neuronal toxicity
P0DMV9	HSPA1B	1.5046	2.05814e-07	-0.972113	3.60024e-06		P02814	SMR3B	-0.591973	0.00161231	0.045373	0.74643	exclusively in salivary gland (and assumably tear fluid)
P60660	MYL6	1.59598	9.69382e-07	-1.16732	6.5856e-05		Q8N1N4	KRT78	0.59024	0.0365019	-0.242433	0.328994	keratinization/cornification
Q00325	SLC25A3	1.6492	0.000213935	-1.4354	0.000118717		P35268	RPL22	0.596037	0.028396	-0.226348	0.459591
P06703	S100A6	1.66621	2.04959e-05	-1.1843	0.0139905		Q99497	PARK7	0.616625	0.000477945	-0.226088	0.370451	Neuroprotective
P68032	ACTC1	1.66892	2.26377e-05	-1.19562	0.0266714		P29622	SERPINA4	0.618058	0.0149348	0.0564995	0.89322	Kallikrein inhibitor (these inhibitors are increased in dry eye)
P22392	NME2	1.6732	0.000847861	-1.57214	0.0103476		P07741	APRT	0.642244	0.033641	-0.196287	0.633983
P09211	GSTP1	1.74075	2.8704e-07	-1.26295	0.0011404		P31948	STIP1	0.680468	0.0322884	-0.203112	0.58462	stress-associated protein, can enhance MMP-9 expression; resists various kinds of stress in nervous system disease, and exerts effects on survival and differentiation of neuronal and glial cells
P68104	EEF1A1	1.78111	4.95558e-07	-1.47616	8.63855e-05		Q8WXI7	MUC16	0.686881	0.0120495	-0.195806	0.94715	provide a protective, lubricating barrier at eye epithelium
P14618	PKM	1.80124	2.05814e-07	-1.35706	1.2395e-05		P25788	PSMA3	0.696399	0.00437824	-0.263414	0.46866	proteolytic degradation of most intracellular proteins
P08727	KRT19	1.87897	3.43858e-06	-1.65645	6.14008e-05		Q9BPX5	ARPC5L	0.78347	0.00156644	-0.164598	0.803509	mediates the formation of branched actin networks
Q7Z794	KRT77	1.89457	9.57931e-07	-1.76185	1.73924e-06		P68402	PAFAH1B2	-0.261407	0.340783	-0.838531	0.0171882	Lipid metabolism
P23528	CFL1	1.95945	2.99733e-07	-1.66606	1.51724e-05		Q9ULA0	DNPEP	-0.184949	0.511204	0.635325	0.00637317	important role in intracellular protein and peptide metabolism
P98088	MUC5AC	2.05232	5.48576e-06	-1.33842	0.014563		Q15181	PPA1	-0.225693	0.486238	0.8479	0.0498334	May play a role in neuronal differentiation and neurite growth
P07355	ANXA2	2.10829	2.32363e-07	-1.70542	2.60887e-07
P13646	KRT13	2.16355	4.99025e-06	-2.22097	2.17406e-05
P13647	KRT5	2.25598	8.94019e-07	-2.3478	4.05824e-07
Q71DI3	HIST2H3A	2.46319	1.01595e-06	-2.26734	1.37074e-05
P68363	TUBA1B	2.60604	2.05814e-07	-1.93606	4.69348e-05
P63261	ACTG1	2.80496	2.05814e-07	-2.24636	4.85586e-05
P62805	HIST1H4A	2.8188	2.05814e-07	-2.56356	2.42965e-05
P60709	ACTB	2.82231	2.38633e-07	-2.20445	2.29001e-05
O95994	AGR2	2.92444	3.12775e-07	-2.28377	0.000317819
P04083	ANXA1	2.97279	2.05814e-07	-2.23098	1.96631e-05
P19013	KRT4	3.03334	3.12775e-07	-3.2836	2.60887e-07
P02768	ALB	3.11051	2.05814e-07	-2.74224	1.73924e-06

## Sheet: Surgery variable correlations
Clinical variable	Details	V0-V1			V1-VF				V0					punaisella merkityt ovat huonolaatuisia ja tulee poistaa lopullisesta taulukosta
		Protein		Rho	Protein		Rho		Protein		Rho
Optical zone		none	none	none	NUCB2	Nucleobindin-2	-0.52743		NA
					LGALS3	Galectin-3	0.596812
					NA	Ig kappa chain V-III region VH (Fragment)	0.514229
					LSP1	Lymphocyte-specific protein 1	0.505979
SEQ		ALDH1L1	Cytosolic 10-formyltetrahydrofolate dehydrogenase	-0.500775	LACRT	Extracellular glycoprotein lacritin	0.553571		none	none	none
					HPR	Haptoglobin-related protein	0.525689
					PDIA4	Protein disulfide-isomerase A4	0.504241
RST		AZGP1	Zinc-alpha-2-glycoprotein	0.512472	PEA15	Astrocytic phosphoprotein PEA-15	0.500876		NA
		KRT6B	Keratin, type II cytoskeletal 6B	0.513591
Correction		ALDH7A1	Alpha-aminoadipic semialdehyde dehydrogenase	-0.557266	HIST1H4A	Histone H4	-0.515627		NA
					PDIA4	Protein disulfide-isomerase A4	0.543798
					ACTC1	Actin, alpha cardiac muscle 1	-0.574492
Predicatibility		none	none	none	HP	Haptoglobin	0.508938		none	none	none
					JCHAIN	Immunoglobulin J chain	-0.50422
Corneal curvature	preop	DEFA1	Neutrophil defensin 1	0.574337	IGHD	Ig delta chain C region	-0.552637		none	none	none
					HPR	Haptoglobin-related protein	-0.528402
					SOD2	Superoxide dismutase [Mn], mitochondrial	-0.503887
UCVA	preop	DAG1	Dystroglycan	0.505273	KRT78	Keratin, type II cytoskeletal 78	0.505503		none	none	none
	postop	none	none	none	NA	Ig heavy chain V-III region WEA	0.517591		N-acetylmuramoyl-L-alanine amidase	PGLYRP2	0.532451
	change	none	none	none	TALDO1	Transaldolase	0.50124		none	none	none
					SLPI	Antileukoproteinase	-0.560955
					CFHR1	Complement factor H-related protein 1	-0.590672
					EEF1G	Elongation factor 1-gamma	-0.564758
BCVA	preop	none	none	none	F2	Prothrombin	0.502418		none	none	none
	postop	none	none	none	AHCY	Adenosylhomocysteinase	-0.562689		none	none	none
					PPP2R2A	Serine/threonine-protein phosphatase 2A 55 kDa regulatory subunit B alpha isoform	0.577463
					PSMB2	Proteasome subunit beta type-2	-0.522428
	change	none	none	none	none	none	none		none	none	none
Corneal thickness	preop	KRT6B	Keratin, type II cytoskeletal 6B	0.504481	TPP1	Tripeptidyl-peptidase 1	0.535482		none	none	none
					ST6GAL1	Beta-galactoside alpha-2,6-sialyltransferase 1	-0.530858
	postop	AZGP1	Zinc-alpha-2-glycoprotein	0.529929	SYNCRIP	Heterogeneous nuclear ribonucleoprotein Q	-0.574267		none	none	none
		KRT6B	Keratin, type II cytoskeletal 6B	0.525058	AP1S1	AP-1 complex subunit sigma-1A	0.505807
	change	ALDH7A1	Alpha-aminoadipic semialdehyde dehydrogenase	-0.503278	HIST1H4A	Histone H4	-0.573984		none	none	none
					NA	Ig lambda chain V-VI region EB4	-0.521553
					ACTC1	Actin, alpha cardiac muscle 1	-0.546469
IOP	preop	none	none	none	none	none	none		Ig heavy chain V-II region NEWM	NA	0.507036
	postop	none	none	none	IGKC	Ig kappa chain C region	-0.513632		Protein CutA	CUTA	0.500664
					CAPS	Calcyphosin	0.593338
					CALML3	Calmodulin-like protein 3	-0.514456
	change	TPP1	Tripeptidyl-peptidase 1	0.538458	HIST1H4A	Histone H4	-0.525047		none	none	none
					GPX1	Glutathione peroxidase 1	0.516307
					FN1	Fibronectin	0.537845
					MIF	Macrophage migration inhibitory factor	-0.55158
					ACTC1	Actin, alpha cardiac muscle 1	-0.573431
					PSMD2	26S proteasome non-ATPase regulatory subunit 2	0.507254
					IFIT3	Interferon-induced protein with tetratricopeptide repeats 3	0.582484
Flap thickness		ADH5	Alcohol dehydrogenase class-3	-0.535288	PGLS	6-phosphogluconolactonase	-0.506398		NA
					CRYAB	Alpha-crystallin B chain	0.524177
w-t-w		none			GUK1	Guanylate kinase	0.549571		none	none	none
