# Supplementary material for: Early changes in tear film protein profiles after femtosecond LASIK surgery
Source: Clin Proteomics. 2020 Oct 19;17:36. doi: 10.1186/s12014-020-09303-9 (PMC7574433; doi:10.1186/s12014-020-09303-9)
Supplement: Supplementary file 4 — Additional file 4. Correlations between clinical variables and protein expression levels performed with Spearman's correlation. Listed are only proteins with Rho > 0.5 or < -0.5. [file 12014_2020_9303_MOESM4_ESM.xlsx]

## Sheet: Additional file 4
Additional file 4. Correlations between clinical variables and protein expression levels performed with Spearman's correlation.
Listed are only proteins with Rho > 0.5 or < -0.5.
Variable	Time point or change in time point	Uniprot	Full name	Symbol	Rho	P
Refractive correction (D)	Vpre-Vpost	P49419	Alpha-aminoadipic semialdehyde dehydrogenase	ALDH7A1	0.547444	9.94824e-05
	Vpost-V1m	P68032	Actin, alpha cardiac muscle 1	ACTC1	0.660434	7.13786e-05
		P15153	Ras-related C3 botulinum toxin substrate 2	RAC2	0.559377	0.00131046
		P06319	Ig lambda chain V-VI region EB4	NA	0.505732	0.00435768
		Q15121	Astrocytic phosphoprotein PEA-15	PEA15	-0.50818	0.0041422
		P02751	Fibronectin	FN1	-0.525543	0.00285995
		Q9BRF8	Serine/threonine-protein phosphatase CPPED1	CPPED1	-0.533111	0.00241858
		P13667	Protein disulfide-isomerase A4	PDIA4	-0.544018	0.00188648
		P04114	Apolipoprotein B-100	APOB	-0.589427	0.000609325
		P49788	Retinoic acid receptor responder protein 1	RARRES1	-0.665999	5.89204e-05
	V1m	P30086	Phosphatidylethanolamine-binding protein 1	PEBP1	0.505827	0.00164839
		P13667	Protein disulfide-isomerase A4	PDIA4	-0.539918	0.00067712
Flap thickness (µm)	Vpre-Vpost	P11766	Alcohol dehydrogenase class-3	ADH5	-0.536814	0.000143763
	Vpost-V1m	P49721	Proteasome subunit beta type-2	PSMB2	-0.511139	0.00389409
	Vpre-V1m	P02538	Keratin, type II cytoskeletal 6A	KRT6A	0.561333	0.000677134

## Sheet: Only in V0V1 or V1VM - OLD
In both V0V1 and V1VF							Only in V0V1								Only in V1VF
		V0V1		V1VF					V0V1		V1VF						V0V1		V1VF
UniProt	Symbol	Diff	Adj P	Diff	Adj P		UniProt	Symbol	Diff	Adj P	Diff	Adj P			UniProt	Symbol	Diff	Adj P	Diff	Adj P
P01700	NA	-1.65422	1.01595e-06	1.16459	0.000297593		P01705	NA	-1.35528	0.000125143	0.786825	0.0728972			P04259	KRT6B	0.354659	0.619226	-1.03227	0.0433391
P01624	NA	-1.59807	5.56972e-06	1.57293	3.60024e-06		O00592	PODXL	-1.09282	0.000411741	0.536111	0.370451			P68402	PAFAH1B2	-0.261407	0.340783	-0.838531	0.0171882	Lipid metabolism
P04206	NA	-1.5715	2.01033e-05	1.19302	0.00483687		P55084	HADHB	-0.95639	0.0240169	0.64118	0.107161			Q07020	RPL18	0.572178	0.23383	-0.744563	0.0182049
P06310	NA	-1.5172	2.29894e-06	1.11933	0.000885219		Q96DR8	MUCL1	-0.87119	0.0385495	0.9011	0.255344			Q96KP4	CNDP2	-0.42174	0.0632265	0.618855	0.0254693
P01593	NA	-1.41056	4.68932e-05	0.835335	0.0162212		P30047	GCHFR	-0.823488	0.0149348	0.264945	0.633983	neurotransmitter metabolic process		Q9ULA0	DNPEP	-0.184949	0.511204	0.635325	0.00637317	important role in intracellular protein and peptide metabolism
P01611	NA	-1.35974	4.12686e-07	0.950745	0.000243787		O75351	VPS4B	-0.823305	0.0067375	0.505087	0.282906			P15907	ST6GAL1	-0.491316	0.0420434	0.642566	0.0498334
P01613	NA	-1.3379	1.34806e-05	0.83773	0.0139905		Q11201	ST3GAL1	-0.797221	0.00656316	0.680678	0.282906			P01775	NA	-0.443214	0.206942	0.661387	0.0433391
P04211	NA	-1.33582	2.8704e-07	1.12293	4.85586e-05		P08571	CD14	-0.787431	3.65732e-06	0.437028	0.00772959			P19021	PAM	-0.431861	0.126999	0.737713	0.0266714
P01717	NA	-1.3328	1.59382e-06	1.14633	8.03918e-05		Q9Y315	DERA	-0.763944	0.0186811	0.673772	0.134946			P28325	CST5	-0.342211	0.179825	0.783731	0.00672512
P31946	YWHAB	-1.33275	8.20647e-05	1.3497	0.011295		P00739	HPR	-0.760785	0.00237077	0.371041	0.247066			Q8TCD5	NT5C	-0.480413	0.182807	0.791247	0.0498334
P06319	NA	-1.3246	9.58973e-07	1.05393	4.69348e-05		P28065	PSMB9	-0.75729	0.0073463	0.461211	0.270482			Q15181	PPA1	-0.225693	0.486238	0.8479	0.0498334	PPA1 may play a role in neuronal differentiation and neurite growth
P06309	NA	-1.30589	0.000478772	1.03453	0.0358301		Q01813	PFKP	-0.757172	0.00124949	0.618437	0.143197
P01714	NA	-1.2823	3.23681e-06	1.18085	0.00043763		P46976	GYG1	-0.754951	0.00500912	0.711399	0.124855
P80748	NA	-1.27907	9.34828e-06	0.717443	0.00823519		Q8NI22	MCFD2	-0.740142	0.0207387	0.572678	0.21345
P01825	NA	-1.19264	2.11845e-05	0.900488	0.000510745		Q15121	PEA15	-0.732892	0.00687399	0.660823	0.236072
P01743	NA	-1.1896	3.14194e-06	0.993379	6.5856e-05		Q99733	NAP1L4	-0.72102	0.000480627	0.560061	0.00982876
P01781	NA	-1.18769	1.54866e-06	0.816959	0.000346747		P38606	ATP6V1A	-0.709098	0.0195986	-0.0336742	0.94515	neurite development and synaptic connectivity
P01778	NA	-1.16975	4.33828e-05	1.04471	0.00105378		O95968	SCGB1D1	-0.693543	0.000209946	0.134259	0.649381	found in tears (lipophilin A), altered in dry eye
P0CG05	IGLC2	-1.16722	2.66402e-06	1.26314	4.10729e-06		Q03154	ACY1	-0.672041	0.0277486	0.219587	0.605076	not clear
P80419	NA	-1.16437	4.95558e-07	0.856115	7.27849e-05		Q96S96	PEBP4	-0.667521	0.00398315	0.409798	0.251675
P06316	NA	-1.14951	1.21714e-06	1.07709	4.00026e-06		P01719	NA	-0.658964	0.0157682	0.495599	0.392026
P01703	NA	-1.14054	1.21714e-06	1.04015	4.10729e-06		P20061	TCN1	-0.656843	0.00137416	0.359668	0.270482
P01616	NA	-1.11788	0.000639883	1.04344	0.014563		Q6MZM9	PRR27	-0.656035	0.0398139	0.204556	0.681536	no info available other than that this protein exclusively in salivary gland (and assumably tear fluid)
P01602	IGKV1-5	-1.11329	1.50547e-06	1.02556	0.000243787		P23284	PPIB	-0.62792	0.0079899	0.30974	0.615406	(CypB) released in biological fluids, regulates (and binds to) cyclosporine A-mediated immunosuppression, inhibits neuronal toxicity
P01871	IGHM	-1.08006	1.46419e-06	0.94582	9.53285e-05		P26641	EEF1G	-0.604376	0.047282	0.52049	0.379537
P18135	NA	-1.07972	0.00128653	1.29341	0.0377386		P02814	SMR3B	-0.591973	0.00161231	0.045373	0.74643	no info available other than that this protein exclusively in salivary gland (and assumably tear fluid) SAME AS PRR27, proline rich protein
P01763	NA	-1.07672	1.34806e-05	1.16735	2.69873e-05		Q8N1N4	KRT78	0.59024	0.0365019	-0.242433	0.328994	creates a scaffold that gives cells the ability to withstand mechanical and non-mechanical stresses, keratinization/cornification
P01764	IGHV3-23	-1.07091	1.1501e-05	0.904196	0.000347945		P62158	CALM1	0.592525	9.2426e-05	-0.353229	0.0869843	Calcium-binding, a lot of info but nothing too relevant
P04430	NA	-1.07016	9.69382e-07	0.608642	0.0103476		P35268	RPL22	0.596037	0.028396	-0.226348	0.459591	No relevant info found, does the glaucoma surgery also have these ribosomes up or down??
P06326	NA	-1.05093	0.000100876	0.887448	0.000388613		Q99497	PARK7	0.616625	0.000477945	-0.226088	0.370451	Neuroprotective
P01772	NA	-1.0378	7.91653e-07	0.880338	2.29001e-05		P29622	SERPINA4	0.618058	0.0149348	0.0564995	0.89322	(Kallistatin) a lot of information found but nothing on ocular surface so far but inhibits kallikrein (kallikrein inhibitors are increased in dry eye)
P04434	NA	-1.036	1.11418e-05	1.05325	3.60024e-06		P16401	HIST1H1B	0.619935	0.00076261	-0.381608	0.161121
P01770	NA	-1.02417	5.56972e-06	1.08277	1.43488e-06		P07741	APRT	0.642244	0.033641	-0.196287	0.633983	Rare cases of eye discomfort and corneal involvement were reported in APRT deficiency, but the significance of this association remains undetermined (direct quote)
P23083	NA	-1.00802	1.15681e-06	0.656361	0.000647114		P50990	CCT8	0.642331	0.00490792	-0.406092	0.408507
P01780	NA	-1.00186	1.69173e-05	0.927235	4.4043e-05		Q6EEV6	SUMO4	0.671333	0.0309856	-0.377018	0.396624
P01771	NA	-0.998884	2.74181e-05	1.07312	0.000388613		P31948	STIP1	0.680468	0.0322884	-0.203112	0.58462	stress-associated protein, can enhance MMP-9 expression; resists various kinds of stress in nervous system disease, and exerts effects on survival and differentiation of neuronal and glial cells
P01742	NA	-0.978701	0.000346404	0.97835	0.00169913		Q8WXI7	MUC16	0.686881	0.0120495	-0.195806	0.94715	provide a protective, lubricating barrier at eye epithelium; up in atopic keratoconjunctivitis
P01773	NA	-0.974666	1.24964e-06	0.780846	1.73924e-06		P35527	KRT9	0.692092	0.00309165	-0.766823	0.0599198
P04433	NA	-0.964675	2.23308e-06	0.956554	2.42965e-05		P25788	PSMA3	0.696399	0.00437824	-0.263414	0.46866	proteolytic degradation of most intracellular proteins but nothing related to eye
P01591	JCHAIN	-0.950689	9.58973e-07	1.11171	0.0003136		P10599	TXN	0.711041	0.0234593	-0.671332	0.157282
P01767	NA	-0.94632	0.000117254	0.855469	0.00417486		Q9Y6N5	SQRDL	0.725171	0.00962374	-0.37142	0.441754
Q9Y6U3	SCIN	-0.872014	0.00222478	0.636233	0.0274741		P00338	LDHA	0.738104	0.000402685	-0.494056	0.0358301
P01779	NA	-0.832167	5.48576e-06	0.749329	0.000228181		P36871	PGM1	0.740979	0.00810546	-0.59071	0.251675
P01877	IGHA2	-0.81751	5.88029e-05	0.834469	0.00959376		Q5T749	KPRP	0.76264	0.0229133	-0.772216	0.247066
Q16651	PRSS8	-0.809765	7.60552e-05	0.757099	0.000388613		Q8N257	HIST3H2BB	0.76599	0.00810546	-0.636209	0.247066
P01762	NA	-0.782342	1.67568e-05	0.824731	0.000401341		Q9BPX5	ARPC5L	0.78347	0.00156644	-0.164598	0.803509	mediates the formation of branched actin networks
P06314	NA	-0.734955	2.53341e-05	0.809706	0.000468915		P13645	KRT10	0.802851	0.0309856	-0.754903	0.175746
P01876	IGHA1	-0.71235	3.33146e-06	0.76692	0.000625205		Q14103	HNRNPD	0.819636	0.0305584	-0.484707	0.169858
P04207	NA	-0.696431	2.34042e-05	0.672349	0.00145942		P36405	ARL3	0.85496	0.0056446	-0.509262	0.195328
P01834	IGKC	-0.674489	3.43087e-05	0.876362	0.00169973		P59665	DEFA1	0.893132	0.0032898	-0.445224	0.247066
P01833	PIGR	-0.612464	0.000103035	0.69012	0.00591899		P17931	LGALS3	0.903341	9.69382e-07	-0.51608	0.0241086
P07737	PFN1	0.630175	0.000134852	-0.72687	0.0110011		P68871	HBB	0.931038	0.0305584	-0.619217	0.404907
P02647	APOA1	0.65434	0.00719958	-0.68076	0.0274741		P69905	HBA1	0.985143	0.00705622	-0.830028	0.328994
P14923	JUP	0.760613	9.76333e-05	-1.00641	1.12306e-05		Q99880	HIST1H2BL	1.11841	0.000346404	-0.62407	0.358563
P24158	PRTN3	0.849907	0.00202873	-0.674691	0.047919		P07437	TUBB	1.13597	0.000873637	-0.358824	0.694588
P60174	TPI1	0.858744	3.10473e-05	-0.760742	0.00982876		P07305	H1F0	1.17878	3.71077e-05	-0.466001	0.282906
P06576	ATP5B	0.865466	0.000574502	-0.854047	0.000401341		Q9BS40	LXN	1.2224	0.0123547	-0.522018	0.328994
P02533	KRT14	0.901452	0.000480627	-1.00404	0.0038981		O14745	SLC9A3R1	1.22518	0.000121133	-0.571928	0.293584
P63104	YWHAZ	0.926515	5.48576e-06	-0.727141	3.45901e-05		P62826	RAN	1.54875	1.53367e-05	-0.52071	0.305816
P62318	SNRPD3	0.95207	0.00165946	-1.23986	0.000547086
Q6FI13	HIST2H2AA3	0.956298	0.000257693	-0.76423	0.0191043
Q15907	RAB11B	0.967253	3.65732e-06	-0.778632	0.000468915
P30838	ALDH3A1	0.968721	3.17144e-05	-1.02064	0.000885219
P08865	RPSA	1.03673	1.37118e-05	-0.614618	0.000401341
P62979	RPS27A	1.05209	5.28697e-07	-0.827162	0.000885219
P06702	S100A9	1.05572	4.33828e-05	-0.837254	0.00308689
P04406	GAPDH	1.06429	3.69e-07	-0.763932	0.000703066
P04264	KRT1	1.06539	2.18982e-05	-1.09941	0.00134398
P62937	PPIA	1.08447	4.14279e-07	-0.819456	0.000547086
P05109	S100A8	1.09386	3.17144e-05	-0.596549	0.0274741
P14625	HSP90B1	1.1471	2.04959e-05	-0.956667	0.00194855
P21980	TGM2	1.16282	4.1687e-06	-0.703501	0.0394318
P08729	KRT7	1.19009	1.37118e-05	-1.20126	4.85586e-05
P06733	ENO1	1.20557	1.53367e-05	-1.20992	8.63855e-05		UniProt	Symbol	V0V1		V1VF		Function
O00194	RAB27B	1.38521	2.32363e-07	-0.846258	0.00264407				Diff	Adj P	Diff	Adj P
P01009	SERPINA1	1.38974	2.32363e-07	-1.25186	0.000401341		P30047	GCHFR	-0.823488	0.0149348	0.264945	0.633983	neurotransmitter metabolic process
P26447	S100A4	1.43197	1.42477e-06	-1.18151	0.000147123		P38606	ATP6V1A	-0.709098	0.0195986	-0.0336742	0.94515	neurite development and synaptic connectivity
P30101	PDIA3	1.45992	2.26738e-07	-1.12806	0.000763339		O95968	SCGB1D1	-0.693543	0.000209946	0.134259	0.649381	altered in dry eye tears
Q06830	PRDX1	1.46487	9.58973e-07	-0.967575	0.000370497		Q03154	ACY1	-0.672041	0.0277486	0.219587	0.605076
P55064	AQP5	1.46903	1.66051e-05	-1.11138	0.0154435		Q6MZM9	PRR27	-0.656035	0.0398139	0.204556	0.681536	exclusively in salivary gland (and assumably tear fluid)
P68366	TUBA4A	1.47599	5.35028e-07	-0.987058	0.00157519		P23284	PPIB	-0.62792	0.0079899	0.30974	0.615406	regulates (and binds to) cyclosporine A-mediated immunosuppression, inhibits neuronal toxicity
P0DMV9	HSPA1B	1.5046	2.05814e-07	-0.972113	3.60024e-06		P02814	SMR3B	-0.591973	0.00161231	0.045373	0.74643	exclusively in salivary gland (and assumably tear fluid)
P60660	MYL6	1.59598	9.69382e-07	-1.16732	6.5856e-05		Q8N1N4	KRT78	0.59024	0.0365019	-0.242433	0.328994	keratinization/cornification
Q00325	SLC25A3	1.6492	0.000213935	-1.4354	0.000118717		P35268	RPL22	0.596037	0.028396	-0.226348	0.459591
P06703	S100A6	1.66621	2.04959e-05	-1.1843	0.0139905		Q99497	PARK7	0.616625	0.000477945	-0.226088	0.370451	Neuroprotective
P68032	ACTC1	1.66892	2.26377e-05	-1.19562	0.0266714		P29622	SERPINA4	0.618058	0.0149348	0.0564995	0.89322	Kallikrein inhibitor (these inhibitors are increased in dry eye)
P22392	NME2	1.6732	0.000847861	-1.57214	0.0103476		P07741	APRT	0.642244	0.033641	-0.196287	0.633983
P09211	GSTP1	1.74075	2.8704e-07	-1.26295	0.0011404		P31948	STIP1	0.680468	0.0322884	-0.203112	0.58462	stress-associated protein, can enhance MMP-9 expression; resists various kinds of stress in nervous system disease, and exerts effects on survival and differentiation of neuronal and glial cells
P68104	EEF1A1	1.78111	4.95558e-07	-1.47616	8.63855e-05		Q8WXI7	MUC16	0.686881	0.0120495	-0.195806	0.94715	provide a protective, lubricating barrier at eye epithelium
P14618	PKM	1.80124	2.05814e-07	-1.35706	1.2395e-05		P25788	PSMA3	0.696399	0.00437824	-0.263414	0.46866	proteolytic degradation of most intracellular proteins
P08727	KRT19	1.87897	3.43858e-06	-1.65645	6.14008e-05		Q9BPX5	ARPC5L	0.78347	0.00156644	-0.164598	0.803509	mediates the formation of branched actin networks
Q7Z794	KRT77	1.89457	9.57931e-07	-1.76185	1.73924e-06		P68402	PAFAH1B2	-0.261407	0.340783	-0.838531	0.0171882	Lipid metabolism
P23528	CFL1	1.95945	2.99733e-07	-1.66606	1.51724e-05		Q9ULA0	DNPEP	-0.184949	0.511204	0.635325	0.00637317	important role in intracellular protein and peptide metabolism
P98088	MUC5AC	2.05232	5.48576e-06	-1.33842	0.014563		Q15181	PPA1	-0.225693	0.486238	0.8479	0.0498334	May play a role in neuronal differentiation and neurite growth
P07355	ANXA2	2.10829	2.32363e-07	-1.70542	2.60887e-07
P13646	KRT13	2.16355	4.99025e-06	-2.22097	2.17406e-05
P13647	KRT5	2.25598	8.94019e-07	-2.3478	4.05824e-07
Q71DI3	HIST2H3A	2.46319	1.01595e-06	-2.26734	1.37074e-05
P68363	TUBA1B	2.60604	2.05814e-07	-1.93606	4.69348e-05
P63261	ACTG1	2.80496	2.05814e-07	-2.24636	4.85586e-05
P62805	HIST1H4A	2.8188	2.05814e-07	-2.56356	2.42965e-05
P60709	ACTB	2.82231	2.38633e-07	-2.20445	2.29001e-05
O95994	AGR2	2.92444	3.12775e-07	-2.28377	0.000317819
P04083	ANXA1	2.97279	2.05814e-07	-2.23098	1.96631e-05
P19013	KRT4	3.03334	3.12775e-07	-3.2836	2.60887e-07
P02768	ALB	3.11051	2.05814e-07	-2.74224	1.73924e-06

## Sheet: Surgery variable correlations
Clinical variable	Details	V0-V1			V1-VF				V0					punaisella merkityt ovat huonolaatuisia ja tulee poistaa lopullisesta taulukosta
		Protein		Rho	Protein		Rho		Protein		Rho
Optical zone		none	none	none	NUCB2	Nucleobindin-2	-0.52743		NA
					LGALS3	Galectin-3	0.596812
					NA	Ig kappa chain V-III region VH (Fragment)	0.514229
					LSP1	Lymphocyte-specific protein 1	0.505979
SEQ		ALDH1L1	Cytosolic 10-formyltetrahydrofolate dehydrogenase	-0.500775	LACRT	Extracellular glycoprotein lacritin	0.553571		none	none	none
					HPR	Haptoglobin-related protein	0.525689
					PDIA4	Protein disulfide-isomerase A4	0.504241
RST		AZGP1	Zinc-alpha-2-glycoprotein	0.512472	PEA15	Astrocytic phosphoprotein PEA-15	0.500876		NA
		KRT6B	Keratin, type II cytoskeletal 6B	0.513591
Correction		ALDH7A1	Alpha-aminoadipic semialdehyde dehydrogenase	-0.557266	HIST1H4A	Histone H4	-0.515627		NA
					PDIA4	Protein disulfide-isomerase A4	0.543798
					ACTC1	Actin, alpha cardiac muscle 1	-0.574492
Predicatibility		none	none	none	HP	Haptoglobin	0.508938		none	none	none
					JCHAIN	Immunoglobulin J chain	-0.50422
Corneal curvature	preop	DEFA1	Neutrophil defensin 1	0.574337	IGHD	Ig delta chain C region	-0.552637		none	none	none
					HPR	Haptoglobin-related protein	-0.528402
					SOD2	Superoxide dismutase [Mn], mitochondrial	-0.503887
UCVA	preop	DAG1	Dystroglycan	0.505273	KRT78	Keratin, type II cytoskeletal 78	0.505503		none	none	none
	postop	none	none	none	NA	Ig heavy chain V-III region WEA	0.517591		N-acetylmuramoyl-L-alanine amidase	PGLYRP2	0.532451
	change	none	none	none	TALDO1	Transaldolase	0.50124		none	none	none
					SLPI	Antileukoproteinase	-0.560955
					CFHR1	Complement factor H-related protein 1	-0.590672
					EEF1G	Elongation factor 1-gamma	-0.564758
BCVA	preop	none	none	none	F2	Prothrombin	0.502418		none	none	none
	postop	none	none	none	AHCY	Adenosylhomocysteinase	-0.562689		none	none	none
					PPP2R2A	Serine/threonine-protein phosphatase 2A 55 kDa regulatory subunit B alpha isoform	0.577463
					PSMB2	Proteasome subunit beta type-2	-0.522428
	change	none	none	none	none	none	none		none	none	none
Corneal thickness	preop	KRT6B	Keratin, type II cytoskeletal 6B	0.504481	TPP1	Tripeptidyl-peptidase 1	0.535482		none	none	none
					ST6GAL1	Beta-galactoside alpha-2,6-sialyltransferase 1	-0.530858
	postop	AZGP1	Zinc-alpha-2-glycoprotein	0.529929	SYNCRIP	Heterogeneous nuclear ribonucleoprotein Q	-0.574267		none	none	none
		KRT6B	Keratin, type II cytoskeletal 6B	0.525058	AP1S1	AP-1 complex subunit sigma-1A	0.505807
	change	ALDH7A1	Alpha-aminoadipic semialdehyde dehydrogenase	-0.503278	HIST1H4A	Histone H4	-0.573984		none	none	none
					NA	Ig lambda chain V-VI region EB4	-0.521553
					ACTC1	Actin, alpha cardiac muscle 1	-0.546469
IOP	preop	none	none	none	none	none	none		Ig heavy chain V-II region NEWM	NA	0.507036
	postop	none	none	none	IGKC	Ig kappa chain C region	-0.513632		Protein CutA	CUTA	0.500664
					CAPS	Calcyphosin	0.593338
					CALML3	Calmodulin-like protein 3	-0.514456
	change	TPP1	Tripeptidyl-peptidase 1	0.538458	HIST1H4A	Histone H4	-0.525047		none	none	none
					GPX1	Glutathione peroxidase 1	0.516307
					FN1	Fibronectin	0.537845
					MIF	Macrophage migration inhibitory factor	-0.55158
					ACTC1	Actin, alpha cardiac muscle 1	-0.573431
					PSMD2	26S proteasome non-ATPase regulatory subunit 2	0.507254
					IFIT3	Interferon-induced protein with tetratricopeptide repeats 3	0.582484
Flap thickness		ADH5	Alcohol dehydrogenase class-3	-0.535288	PGLS	6-phosphogluconolactonase	-0.506398		NA
					CRYAB	Alpha-crystallin B chain	0.524177
w-t-w		none			GUK1	Guanylate kinase	0.549571		none	none	none
